# Supplementary material for: Causal relationship between type 1 diabetes mellitus and mycoses: a Mendelian randomization study
Source: Front Med (Lausanne). 2024 Jun 14;11:1408297. doi: 10.3389/fmed.2024.1408297 (PMC11211379; doi:10.3389/fmed.2024.1408297)
Supplement: Supplementary file 2 [file Table_1.xlsx]

## Sheet: Table s1 (candidiasis)
SNP	effect_allele.exposure	other_allele.exposure	effect_allele.outcome	other_allele.outcome	beta.exposure	beta.outcome	eaf.exposure	eaf.outcome	remove	palindromic	ambiguous	id.outcome	pos.outcome	pval.outcome	se.outcome	outcome	mr_keep.outcome	pval_origin.outcome	data_source.outcome	chr.exposure	pos.exposure	se.exposure	pval.exposure	samplesize.exposure	id.exposure	exposure	mr_keep.exposure	pval_origin.exposure	data_source.exposure	action	mr_keep	samplesize.outcome
rs10004996	C	T	C	T	-0.073847	0.0176443	0.517	0.438134	FALSE	FALSE	FALSE	rDMjw9	38382012	0.422248	0.0219859	outcome	TRUE	reported	textfile	4	38383633	0.014009	1.34999e-07	520580	ebi-a-GCST90014023	|| id:ebi-a-GCST90014023	TRUE	reported	igd	2	TRUE	NA
rs10023871	A	G	A	G	-0.080184	-0.00211791	0.655	0.629581	FALSE	FALSE	FALSE	rDMjw9	174114188	0.925168	0.0225486	outcome	TRUE	reported	textfile	4	175035339	0.016141	6.77002e-07	520580	ebi-a-GCST90014023	|| id:ebi-a-GCST90014023	TRUE	reported	igd	2	TRUE	NA
rs10224046	G	T	G	T	0.085811	-0.0451082	0.324	0.378436	FALSE	FALSE	FALSE	rDMjw9	20346715	0.0439268	0.0223885	outcome	TRUE	reported	textfile	7	20386338	0.015436	2.71e-08	520580	ebi-a-GCST90014023	|| id:ebi-a-GCST90014023	TRUE	reported	igd	2	TRUE	NA
rs1050979	G	A	G	A	0.106196	-0.00199521	0.515	0.474632	FALSE	FALSE	FALSE	rDMjw9	410417	0.926921	0.0217535	outcome	TRUE	reported	textfile	6	410417	0.014129	5.64937e-14	520580	ebi-a-GCST90014023	|| id:ebi-a-GCST90014023	TRUE	reported	igd	2	TRUE	NA
rs10751776	C	A	C	A	0.078145	-0.00657319	0.51	0.551587	FALSE	FALSE	FALSE	rDMjw9	24970252	0.76404	0.0218975	outcome	TRUE	reported	textfile	1	25296743	0.01405	2.66999e-08	520580	ebi-a-GCST90014023	|| id:ebi-a-GCST90014023	TRUE	reported	igd	2	TRUE	NA
rs10801128	G	A	G	A	0.096073	0.0353685	0.717	0.745505	FALSE	FALSE	FALSE	rDMjw9	192546719	0.156208	0.0249435	outcome	TRUE	reported	textfile	1	192515849	0.015681	8.98008e-10	520580	ebi-a-GCST90014023	|| id:ebi-a-GCST90014023	TRUE	reported	igd	2	TRUE	NA
rs10942481	T	C	T	C	-0.077427	-0.01579	0.44	0.478303	FALSE	FALSE	FALSE	rDMjw9	86961729	0.469114	0.0218118	outcome	TRUE	reported	textfile	5	86257546	0.015065	2.74998e-07	520580	ebi-a-GCST90014023	|| id:ebi-a-GCST90014023	TRUE	reported	igd	2	TRUE	NA
rs11022095	G	A	G	A	0.071581	-0.00594302	0.399	0.366617	FALSE	FALSE	FALSE	rDMjw9	11965380	0.792908	0.0226371	outcome	TRUE	reported	textfile	11	11986927	0.015585	4.36999e-06	520580	ebi-a-GCST90014023	|| id:ebi-a-GCST90014023	TRUE	reported	igd	2	TRUE	NA
rs11136791	A	G	A	G	-0.226984	0.0608798	0.973	0.977442	FALSE	FALSE	FALSE	rDMjw9	4911908	0.401512	0.072569	outcome	TRUE	reported	textfile	8	4769430	0.047464	1.73002e-06	520580	ebi-a-GCST90014023	|| id:ebi-a-GCST90014023	TRUE	reported	igd	2	TRUE	NA
rs11203203	A	G	A	G	0.143803	0.0337059	0.349	0.279732	FALSE	FALSE	FALSE	rDMjw9	42416077	0.163756	0.0242045	outcome	TRUE	reported	textfile	21	43836186	0.014405	1.81009e-23	520580	ebi-a-GCST90014023	|| id:ebi-a-GCST90014023	TRUE	reported	igd	2	TRUE	NA
rs11240547	G	A	G	A	0.073729	0.0302081	0.633	0.666422	FALSE	FALSE	FALSE	rDMjw9	205663804	0.193034	0.0232074	outcome	TRUE	reported	textfile	1	205632932	0.01531	1.47001e-06	520580	ebi-a-GCST90014023	|| id:ebi-a-GCST90014023	TRUE	reported	igd	2	TRUE	NA
rs11245318	T	C	T	C	-0.106022	0.00751461	0.125	0.0978137	FALSE	FALSE	FALSE	rDMjw9	124615011	0.837636	0.0366713	outcome	TRUE	reported	textfile	10	126303580	0.022827	3.40997e-06	520580	ebi-a-GCST90014023	|| id:ebi-a-GCST90014023	TRUE	reported	igd	2	TRUE	NA
rs11264545	T	G	T	G	-0.069785	0.0032882	0.418	0.42352	FALSE	FALSE	FALSE	rDMjw9	156771080	0.881343	0.0220291	outcome	TRUE	reported	textfile	1	156740872	0.014879	2.72998e-06	520580	ebi-a-GCST90014023	|| id:ebi-a-GCST90014023	TRUE	reported	igd	2	TRUE	NA
rs112923750	A	G	A	G	0.140697	-0.0103231	0.0679	0.0795571	FALSE	FALSE	FALSE	rDMjw9	203284178	0.798536	0.0404444	outcome	TRUE	reported	textfile	2	204148901	0.028069	5.36995e-07	520580	ebi-a-GCST90014023	|| id:ebi-a-GCST90014023	TRUE	reported	igd	2	TRUE	NA
rs114378220	T	C	T	C	0.177902	0.0278262	0.0703	0.0580929	FALSE	FALSE	FALSE	rDMjw9	111230662	0.554171	0.0470418	outcome	TRUE	reported	textfile	5	110566360	0.030444	5.10999e-09	520580	ebi-a-GCST90014023	|| id:ebi-a-GCST90014023	TRUE	reported	igd	2	TRUE	NA
rs115696001	T	C	T	C	0.209849	0.0199082	0.027	0.0397688	FALSE	FALSE	FALSE	rDMjw9	200837422	0.721514	0.0558537	outcome	TRUE	reported	textfile	1	200806550	0.043934	1.78e-06	520580	ebi-a-GCST90014023	|| id:ebi-a-GCST90014023	TRUE	reported	igd	2	TRUE	NA
rs116495604	C	T	C	T	0.220987	-0.0102575	0.0276	0.0273402	FALSE	FALSE	FALSE	rDMjw9	12888926	0.876898	0.0662189	outcome	TRUE	reported	textfile	18	12888925	0.042614	2.15001e-07	520580	ebi-a-GCST90014023	|| id:ebi-a-GCST90014023	TRUE	reported	igd	2	TRUE	NA
rs116592029	C	T	C	T	-0.183712	-0.0586446	0.0378	0.0268187	FALSE	FALSE	FALSE	rDMjw9	168987802	0.376599	0.0663265	outcome	TRUE	reported	textfile	3	168705590	0.040208	4.90004e-06	520580	ebi-a-GCST90014023	|| id:ebi-a-GCST90014023	TRUE	reported	igd	2	TRUE	NA
rs116626221	T	C	T	C	-0.700129	-0.0327476	0.0542	0.0478916	FALSE	FALSE	FALSE	rDMjw9	32802578	0.518928	0.0507715	outcome	TRUE	reported	textfile	6	32770355	0.035855	6.4998e-85	520580	ebi-a-GCST90014023	|| id:ebi-a-GCST90014023	TRUE	reported	igd	2	TRUE	NA
rs117063865	A	T	A	T	0.202089	0.0461551	0.0314	0.0260067	FALSE	TRUE	FALSE	rDMjw9	27636676	0.50301	0.068913	outcome	TRUE	reported	textfile	21	29008995	0.042036	1.52999e-06	520580	ebi-a-GCST90014023	|| id:ebi-a-GCST90014023	TRUE	reported	igd	2	TRUE	NA
rs11940117	T	C	T	C	0.078728	0.00798107	0.488	0.525702	FALSE	FALSE	FALSE	rDMjw9	10725083	0.715138	0.0218681	outcome	TRUE	reported	textfile	4	10726707	0.015313	2.72998e-07	520580	ebi-a-GCST90014023	|| id:ebi-a-GCST90014023	TRUE	reported	igd	2	TRUE	NA
rs12128789	C	T	C	T	0.126969	-0.0179023	0.132	0.114131	FALSE	FALSE	FALSE	rDMjw9	212679490	0.60153	0.0342823	outcome	TRUE	reported	textfile	1	212852832	0.021535	3.73001e-09	520580	ebi-a-GCST90014023	|| id:ebi-a-GCST90014023	TRUE	reported	igd	2	TRUE	NA
rs12137048	G	A	G	A	-0.097687	0.0103671	0.175	0.142581	FALSE	FALSE	FALSE	rDMjw9	172810444	0.739946	0.0312334	outcome	TRUE	reported	textfile	1	172779584	0.01859	1.47999e-07	520580	ebi-a-GCST90014023	|| id:ebi-a-GCST90014023	TRUE	reported	igd	2	TRUE	NA
rs12225187	A	G	A	G	0.08204	0.0199291	0.631	0.549958	FALSE	FALSE	FALSE	rDMjw9	116922515	0.363439	0.0219282	outcome	TRUE	reported	textfile	11	116793231	0.015176	6.45e-08	520580	ebi-a-GCST90014023	|| id:ebi-a-GCST90014023	TRUE	reported	igd	2	TRUE	NA
rs12257077	T	C	T	C	0.231245	-0.0168727	0.0319	0.0180254	FALSE	FALSE	FALSE	rDMjw9	6029582	0.83618	0.0815967	outcome	TRUE	reported	textfile	10	6071545	0.036955	3.91003e-10	520580	ebi-a-GCST90014023	|| id:ebi-a-GCST90014023	TRUE	reported	igd	2	TRUE	NA
rs12463340	A	G	A	G	0.100418	0.0332987	0.382	0.355534	FALSE	FALSE	FALSE	rDMjw9	503536	0.148518	0.0230475	outcome	TRUE	reported	textfile	19	503536	0.018916	1.10999e-07	520580	ebi-a-GCST90014023	|| id:ebi-a-GCST90014023	TRUE	reported	igd	2	TRUE	NA
rs12464462	G	A	G	A	-0.087955	-0.0477458	0.41	0.386494	FALSE	FALSE	FALSE	rDMjw9	60409281	0.0325162	0.022332	outcome	TRUE	reported	textfile	2	60636416	0.014341	8.60994e-10	520580	ebi-a-GCST90014023	|| id:ebi-a-GCST90014023	TRUE	reported	igd	2	TRUE	NA
rs12597485	A	G	A	G	-0.076718	-0.0416254	0.35	0.288272	FALSE	FALSE	FALSE	rDMjw9	11383211	0.0831075	0.0240201	outcome	TRUE	reported	textfile	16	11477068	0.014648	1.63001e-07	520580	ebi-a-GCST90014023	|| id:ebi-a-GCST90014023	TRUE	reported	igd	2	TRUE	NA
rs12644686	G	C	G	C	-0.10775	0.0301541	0.194	0.252053	FALSE	TRUE	FALSE	rDMjw9	184381748	0.231934	0.0252253	outcome	TRUE	reported	textfile	4	185302902	0.01932	2.44e-08	520580	ebi-a-GCST90014023	|| id:ebi-a-GCST90014023	TRUE	reported	igd	2	TRUE	NA
rs12722572	T	C	T	C	0.227006	0.12381	0.023	0.0268195	FALSE	FALSE	FALSE	rDMjw9	6025224	0.066736	0.0675285	outcome	TRUE	reported	textfile	10	6067187	0.045777	7.09006e-07	520580	ebi-a-GCST90014023	|| id:ebi-a-GCST90014023	TRUE	reported	igd	2	TRUE	NA
rs12742756	G	A	G	A	-0.083107	0.0169045	0.428	0.452529	FALSE	FALSE	FALSE	rDMjw9	37881745	0.439678	0.0218761	outcome	TRUE	reported	textfile	1	38347417	0.015077	3.53997e-08	520580	ebi-a-GCST90014023	|| id:ebi-a-GCST90014023	TRUE	reported	igd	2	TRUE	NA
rs12927355	T	C	T	C	-0.203881	-0.0514511	0.316	0.302612	FALSE	FALSE	FALSE	rDMjw9	11100914	0.0298373	0.0236857	outcome	TRUE	reported	textfile	16	11194771	0.015188	4.40961e-41	520580	ebi-a-GCST90014023	|| id:ebi-a-GCST90014023	TRUE	reported	igd	2	TRUE	NA
rs13032694	G	A	G	A	-0.20082	-0.055477	0.969	0.978477	FALSE	FALSE	FALSE	rDMjw9	136053707	0.464949	0.0759208	outcome	TRUE	reported	textfile	2	136811277	0.042954	2.94002e-06	520580	ebi-a-GCST90014023	|| id:ebi-a-GCST90014023	TRUE	reported	igd	2	TRUE	NA
rs13086363	C	T	C	T	-0.070183	0.00277166	0.568	0.579121	FALSE	FALSE	FALSE	rDMjw9	12634210	0.9	0.0220565	outcome	TRUE	reported	textfile	3	12675709	0.014587	1.5e-06	520580	ebi-a-GCST90014023	|| id:ebi-a-GCST90014023	TRUE	reported	igd	2	TRUE	NA
rs13147049	G	A	G	A	-0.109522	0.00743194	0.641	0.546588	FALSE	FALSE	FALSE	rDMjw9	122272715	0.733694	0.0218448	outcome	TRUE	reported	textfile	4	123193870	0.014689	8.92072e-14	520580	ebi-a-GCST90014023	|| id:ebi-a-GCST90014023	TRUE	reported	igd	2	TRUE	NA
rs13259300	C	A	C	A	-0.092191	-0.0318329	0.598	0.57377	FALSE	FALSE	FALSE	rDMjw9	119070702	0.148646	0.0220399	outcome	TRUE	reported	textfile	8	120082941	0.014669	3.27997e-10	520580	ebi-a-GCST90014023	|| id:ebi-a-GCST90014023	TRUE	reported	igd	2	TRUE	NA
rs13322900	C	T	C	T	0.070427	0.0121532	0.46	0.430542	FALSE	FALSE	FALSE	rDMjw9	156732229	0.580375	0.0219833	outcome	TRUE	reported	textfile	3	156450018	0.01434	9.05003e-07	520580	ebi-a-GCST90014023	|| id:ebi-a-GCST90014023	TRUE	reported	igd	2	TRUE	NA
rs1350275	G	T	G	T	-0.093665	0.00028652	0.698	0.615097	FALSE	FALSE	FALSE	rDMjw9	98022969	0.989779	0.0223669	outcome	TRUE	reported	textfile	14	98489306	0.015283	8.85992e-10	520580	ebi-a-GCST90014023	|| id:ebi-a-GCST90014023	TRUE	reported	igd	2	TRUE	NA
rs1389999	T	C	T	C	0.077879	-0.0480571	0.661	0.660229	FALSE	FALSE	FALSE	rDMjw9	14856717	0.0397109	0.0233656	outcome	TRUE	reported	textfile	4	14858341	0.016819	3.64998e-06	520580	ebi-a-GCST90014023	|| id:ebi-a-GCST90014023	TRUE	reported	igd	2	TRUE	NA
rs140094365	T	G	T	G	-0.112532	-0.0486271	0.135	0.0892441	FALSE	FALSE	FALSE	rDMjw9	147871013	0.202026	0.038115	outcome	TRUE	reported	textfile	5	147250576	0.024301	3.63999e-06	520580	ebi-a-GCST90014023	|| id:ebi-a-GCST90014023	TRUE	reported	igd	2	TRUE	NA
rs142770866	A	G	A	G	-0.136687	-0.0130591	0.084	0.0806123	FALSE	FALSE	FALSE	rDMjw9	10414696	0.744703	0.0401039	outcome	TRUE	reported	textfile	19	10525372	0.026394	2.22998e-07	520580	ebi-a-GCST90014023	|| id:ebi-a-GCST90014023	TRUE	reported	igd	2	TRUE	NA
rs1529969	T	C	T	C	0.078858	-0.0163954	0.356	0.293041	FALSE	FALSE	FALSE	rDMjw9	117681133	0.493853	0.0239631	outcome	TRUE	reported	textfile	1	118223755	0.015004	1.47001e-07	520580	ebi-a-GCST90014023	|| id:ebi-a-GCST90014023	TRUE	reported	igd	2	TRUE	NA
rs1574285	T	G	T	G	-0.126548	-0.0320249	0.591	0.559764	FALSE	FALSE	FALSE	rDMjw9	4283137	0.143719	0.0219036	outcome	TRUE	reported	textfile	9	4283137	0.014171	4.26973e-19	520580	ebi-a-GCST90014023	|| id:ebi-a-GCST90014023	TRUE	reported	igd	2	TRUE	NA
rs1701704	G	T	G	T	0.244048	0.00908025	0.339	0.31959	FALSE	FALSE	FALSE	rDMjw9	56018703	0.696413	0.0232727	outcome	TRUE	reported	textfile	12	56412487	0.014558	4.5196e-63	520580	ebi-a-GCST90014023	|| id:ebi-a-GCST90014023	TRUE	reported	igd	2	TRUE	NA
rs17105278	C	T	C	T	-0.089331	-0.016091	0.286	0.305683	FALSE	FALSE	FALSE	rDMjw9	68261762	0.497526	0.0237195	outcome	TRUE	reported	textfile	14	68728479	0.016673	8.41996e-08	520580	ebi-a-GCST90014023	|| id:ebi-a-GCST90014023	TRUE	reported	igd	2	TRUE	NA
rs17106304	G	C	G	C	0.115351	-0.0326312	0.656	0.655472	FALSE	TRUE	FALSE	rDMjw9	68793794	0.154025	0.0228918	outcome	TRUE	reported	textfile	14	69260511	0.014812	6.82967e-15	520580	ebi-a-GCST90014023	|| id:ebi-a-GCST90014023	TRUE	reported	igd	2	TRUE	NA
rs172032	C	T	C	T	-0.07586	0.0093797	0.428	0.425333	FALSE	FALSE	FALSE	rDMjw9	18522945	0.670199	0.0220245	outcome	TRUE	reported	textfile	19	18633755	0.014399	1.38e-07	520580	ebi-a-GCST90014023	|| id:ebi-a-GCST90014023	TRUE	reported	igd	2	TRUE	NA
rs17323934	G	C	G	C	-0.129663	-0.00770767	0.223	0.184528	FALSE	TRUE	FALSE	rDMjw9	26864711	0.783982	0.0281165	outcome	TRUE	reported	textfile	7	26904330	0.016818	1.26009e-14	520580	ebi-a-GCST90014023	|| id:ebi-a-GCST90014023	TRUE	reported	igd	2	TRUE	NA
rs17424046	T	C	T	C	-0.106573	0.050803	0.129	0.113103	FALSE	FALSE	FALSE	rDMjw9	100360088	0.140681	0.0344834	outcome	TRUE	reported	textfile	8	101372316	0.023001	3.59998e-06	520580	ebi-a-GCST90014023	|| id:ebi-a-GCST90014023	TRUE	reported	igd	2	TRUE	NA
rs17623914	C	T	C	T	-0.134887	-0.0117572	0.0997	0.0708805	FALSE	FALSE	FALSE	rDMjw9	198701426	0.781333	0.0423555	outcome	TRUE	reported	textfile	1	198670555	0.023381	7.97003e-09	520580	ebi-a-GCST90014023	|| id:ebi-a-GCST90014023	TRUE	reported	igd	2	TRUE	NA
rs1782648	A	G	A	G	0.074093	0.017883	0.383	0.424988	FALSE	FALSE	FALSE	rDMjw9	79301072	0.417795	0.0220709	outcome	TRUE	reported	textfile	10	81060829	0.014514	3.31002e-07	520580	ebi-a-GCST90014023	|| id:ebi-a-GCST90014023	TRUE	reported	igd	2	TRUE	NA
rs182429	G	A	G	A	0.070923	0.0200404	0.569	0.581887	FALSE	FALSE	FALSE	rDMjw9	159048542	0.363737	0.0220644	outcome	TRUE	reported	textfile	6	159469574	0.014155	5.44001e-07	520580	ebi-a-GCST90014023	|| id:ebi-a-GCST90014023	TRUE	reported	igd	2	TRUE	NA
rs1881146	T	A	T	A	-0.09517	0.0013401	0.311	0.275562	FALSE	TRUE	FALSE	rDMjw9	12494668	0.956114	0.0243519	outcome	TRUE	reported	textfile	2	12634794	0.017407	4.57004e-08	520580	ebi-a-GCST90014023	|| id:ebi-a-GCST90014023	TRUE	reported	igd	2	TRUE	NA
rs1893208	C	T	C	T	-0.083578	-0.0294713	0.267	0.286098	FALSE	FALSE	FALSE	rDMjw9	44301189	0.221891	0.0241268	outcome	TRUE	reported	textfile	21	45721072	0.016152	2.29002e-07	520580	ebi-a-GCST90014023	|| id:ebi-a-GCST90014023	TRUE	reported	igd	2	TRUE	NA
rs1947178	G	A	G	A	-0.103267	-0.0316589	0.792	0.851302	FALSE	FALSE	FALSE	rDMjw9	58959618	0.300063	0.0305499	outcome	TRUE	reported	textfile	8	59872177	0.017134	1.67001e-09	520580	ebi-a-GCST90014023	|| id:ebi-a-GCST90014023	TRUE	reported	igd	2	TRUE	NA
rs202535	A	C	A	C	-0.141437	0.0067337	0.828	0.786289	FALSE	FALSE	FALSE	rDMjw9	1686343	0.79977	0.0265477	outcome	TRUE	reported	textfile	20	1666989	0.018453	1.79019e-14	520580	ebi-a-GCST90014023	|| id:ebi-a-GCST90014023	TRUE	reported	igd	2	TRUE	NA
rs2044970	G	A	G	A	-0.101879	0.0187797	0.823	0.805961	FALSE	FALSE	FALSE	rDMjw9	121227632	0.500464	0.0278729	outcome	TRUE	reported	textfile	4	122148787	0.020642	7.99006e-07	520580	ebi-a-GCST90014023	|| id:ebi-a-GCST90014023	TRUE	reported	igd	2	TRUE	NA
rs2111485	G	A	G	A	0.127631	0.0300211	0.604	0.58281	FALSE	FALSE	FALSE	rDMjw9	162254026	0.173987	0.0220824	outcome	TRUE	reported	textfile	2	163110536	0.014455	1.05003e-18	520580	ebi-a-GCST90014023	|| id:ebi-a-GCST90014023	TRUE	reported	igd	2	TRUE	NA
rs218265	C	T	C	T	-0.098952	0.000122792	0.156	0.164629	FALSE	FALSE	FALSE	rDMjw9	54542832	0.996674	0.029461	outcome	TRUE	reported	textfile	4	55408999	0.020767	1.88999e-06	520580	ebi-a-GCST90014023	|| id:ebi-a-GCST90014023	TRUE	reported	igd	2	TRUE	NA
rs2188962	T	C	T	C	0.07946	0.014522	0.404	0.317585	FALSE	FALSE	FALSE	rDMjw9	132435113	0.53516	0.023417	outcome	TRUE	reported	textfile	5	131770805	0.014096	1.73002e-08	520580	ebi-a-GCST90014023	|| id:ebi-a-GCST90014023	TRUE	reported	igd	2	TRUE	NA
rs2290708	T	C	T	C	-0.073806	-0.0215823	0.265	0.236754	FALSE	FALSE	FALSE	rDMjw9	218387654	0.400595	0.025676	outcome	TRUE	reported	textfile	2	219252377	0.015926	3.57998e-06	520580	ebi-a-GCST90014023	|| id:ebi-a-GCST90014023	TRUE	reported	igd	2	TRUE	NA
rs229527	A	C	A	C	0.104077	-0.0230081	0.416	0.394039	FALSE	FALSE	FALSE	rDMjw9	37185445	0.300843	0.022238	outcome	TRUE	reported	textfile	22	37581485	0.014138	1.82012e-13	520580	ebi-a-GCST90014023	|| id:ebi-a-GCST90014023	TRUE	reported	igd	2	TRUE	NA
rs231972	C	A	C	A	0.170939	0.0739306	0.118	0.0906533	FALSE	FALSE	FALSE	rDMjw9	28527015	0.0505941	0.0378179	outcome	TRUE	reported	textfile	16	28538336	0.021081	5.12035e-16	520580	ebi-a-GCST90014023	|| id:ebi-a-GCST90014023	TRUE	reported	igd	2	TRUE	NA
rs238265	G	T	G	T	-0.090825	0.0307628	0.695	0.677928	FALSE	FALSE	FALSE	rDMjw9	42356523	0.18689	0.0233081	outcome	TRUE	reported	textfile	13	42930659	0.015158	2.07998e-09	520580	ebi-a-GCST90014023	|| id:ebi-a-GCST90014023	TRUE	reported	igd	2	TRUE	NA
rs246873	T	A	T	A	0.078131	0.049864	0.297	0.278724	FALSE	TRUE	FALSE	rDMjw9	157173798	0.0404194	0.0243306	outcome	TRUE	reported	textfile	5	156600809	0.015731	6.81005e-07	520580	ebi-a-GCST90014023	|| id:ebi-a-GCST90014023	TRUE	reported	igd	2	TRUE	NA
rs2476601	G	A	G	A	-0.64304	-0.0783961	0.886	0.852064	FALSE	FALSE	FALSE	rDMjw9	113834946	0.0102655	0.0305429	outcome	TRUE	reported	textfile	1	114377568	0.020896	1e-200	520580	ebi-a-GCST90014023	|| id:ebi-a-GCST90014023	TRUE	reported	igd	2	TRUE	NA
rs2493411	C	T	C	T	0.127063	-0.025547	0.132	0.16813	FALSE	FALSE	FALSE	rDMjw9	119964163	0.381135	0.0291697	outcome	TRUE	reported	textfile	1	120506786	0.022335	1.28e-08	520580	ebi-a-GCST90014023	|| id:ebi-a-GCST90014023	TRUE	reported	igd	2	TRUE	NA
rs2543537	T	C	T	C	-0.083441	-0.0161636	0.46	0.510207	FALSE	FALSE	FALSE	rDMjw9	37135077	0.459521	0.0218534	outcome	TRUE	reported	textfile	22	37531117	0.014316	5.58998e-09	520580	ebi-a-GCST90014023	|| id:ebi-a-GCST90014023	TRUE	reported	igd	2	TRUE	NA
rs2596560	C	T	C	T	0.768102	0.0601038	0.247	0.240699	FALSE	FALSE	FALSE	rDMjw9	31387541	0.0182402	0.0254601	outcome	TRUE	reported	textfile	6	31355318	0.017872	1e-200	520580	ebi-a-GCST90014023	|| id:ebi-a-GCST90014023	TRUE	reported	igd	2	TRUE	NA
rs2608053	C	T	C	T	-0.072518	0.0566265	0.53	0.569433	FALSE	FALSE	FALSE	rDMjw9	128063586	0.00998229	0.0219786	outcome	TRUE	reported	textfile	8	129075832	0.01396	2.04998e-07	520580	ebi-a-GCST90014023	|| id:ebi-a-GCST90014023	TRUE	reported	igd	2	TRUE	NA
rs2611211	T	C	T	C	-0.143854	0.0108022	0.824	0.761406	FALSE	FALSE	FALSE	rDMjw9	165654287	0.672555	0.0255585	outcome	TRUE	reported	textfile	4	166575439	0.018689	1.38995e-14	520580	ebi-a-GCST90014023	|| id:ebi-a-GCST90014023	TRUE	reported	igd	2	TRUE	NA
rs2649751	G	A	G	A	0.066122	0.00193973	0.546	0.484257	FALSE	FALSE	FALSE	rDMjw9	39323705	0.929098	0.0217997	outcome	TRUE	reported	textfile	3	39365196	0.014369	4.18996e-06	520580	ebi-a-GCST90014023	|| id:ebi-a-GCST90014023	TRUE	reported	igd	2	TRUE	NA
rs2793108	T	C	T	C	-0.065364	-0.0105101	0.591	0.677498	FALSE	FALSE	FALSE	rDMjw9	31090176	0.652338	0.0233291	outcome	TRUE	reported	textfile	10	31379105	0.014073	3.40997e-06	520580	ebi-a-GCST90014023	|| id:ebi-a-GCST90014023	TRUE	reported	igd	2	TRUE	NA
rs3024493	A	C	A	C	-0.163855	-0.0103624	0.154	0.156166	FALSE	FALSE	FALSE	rDMjw9	206770623	0.729745	0.0299955	outcome	TRUE	reported	textfile	1	206943968	0.019641	7.25939e-17	520580	ebi-a-GCST90014023	|| id:ebi-a-GCST90014023	TRUE	reported	igd	2	TRUE	NA
rs3087243	A	G	A	G	-0.19913	0.00485113	0.422	0.329727	FALSE	FALSE	FALSE	rDMjw9	203874196	0.834043	0.0231537	outcome	TRUE	reported	textfile	2	204738919	0.014202	1.16011e-44	520580	ebi-a-GCST90014023	|| id:ebi-a-GCST90014023	TRUE	reported	igd	2	TRUE	NA
rs3098944	G	A	G	A	0.070469	-0.0340874	0.566	0.562979	FALSE	FALSE	FALSE	rDMjw9	29598794	0.120771	0.0219699	outcome	TRUE	reported	textfile	17	27925812	0.014856	2.1e-06	520580	ebi-a-GCST90014023	|| id:ebi-a-GCST90014023	TRUE	reported	igd	2	TRUE	NA
rs3181261	T	C	T	C	0.136292	-0.0423561	0.0802	0.0825764	FALSE	FALSE	FALSE	rDMjw9	118341956	0.285187	0.0396318	outcome	TRUE	reported	textfile	11	118212671	0.025444	8.48008e-08	520580	ebi-a-GCST90014023	|| id:ebi-a-GCST90014023	TRUE	reported	igd	2	TRUE	NA
rs3184504	C	T	C	T	-0.231498	-0.00895571	0.533	0.592483	FALSE	FALSE	FALSE	rDMjw9	111446804	0.686218	0.0221679	outcome	TRUE	reported	textfile	12	111884608	0.014086	1.07994e-60	520580	ebi-a-GCST90014023	|| id:ebi-a-GCST90014023	TRUE	reported	igd	2	TRUE	NA
rs34536443	C	G	C	G	-0.385331	-0.0479963	0.0427	0.0301894	FALSE	TRUE	FALSE	rDMjw9	10352442	0.44865	0.0633475	outcome	TRUE	reported	textfile	19	10463118	0.038519	1.46994e-23	520580	ebi-a-GCST90014023	|| id:ebi-a-GCST90014023	TRUE	reported	igd	2	TRUE	NA
rs34593439	A	G	A	G	-0.218071	0.0132089	0.108	0.127303	FALSE	FALSE	FALSE	rDMjw9	78942615	0.686169	0.0326906	outcome	TRUE	reported	textfile	15	79234957	0.024119	1.53993e-19	520580	ebi-a-GCST90014023	|| id:ebi-a-GCST90014023	TRUE	reported	igd	2	TRUE	NA
rs34908535	A	G	A	G	0.132917	-0.00173439	0.0729	0.0705452	FALSE	FALSE	FALSE	rDMjw9	134130646	0.967786	0.0429457	outcome	TRUE	reported	textfile	5	133466337	0.028293	2.63003e-06	520580	ebi-a-GCST90014023	|| id:ebi-a-GCST90014023	TRUE	reported	igd	2	TRUE	NA
rs34976781	G	A	G	A	-1.29047	-0.0101951	0.0881	0.113734	FALSE	FALSE	FALSE	rDMjw9	32620092	0.766805	0.0343783	outcome	TRUE	reported	textfile	6	32587869	0.036679	1e-200	520580	ebi-a-GCST90014023	|| id:ebi-a-GCST90014023	TRUE	reported	igd	2	TRUE	NA
rs35327136	A	C	A	C	-0.119196	0.050667	0.156	0.0528322	FALSE	FALSE	FALSE	rDMjw9	45410208	0.297937	0.0486777	outcome	TRUE	reported	textfile	17	43487574	0.018978	3.37e-10	520580	ebi-a-GCST90014023	|| id:ebi-a-GCST90014023	TRUE	reported	igd	2	TRUE	NA
rs35810604	T	C	T	C	0.145562	-0.00685667	0.0642	0.0734366	FALSE	FALSE	FALSE	rDMjw9	27012614	0.86996	0.0418832	outcome	TRUE	reported	textfile	1	27339105	0.030478	1.78999e-06	520580	ebi-a-GCST90014023	|| id:ebi-a-GCST90014023	TRUE	reported	igd	2	TRUE	NA
rs36104352	C	A	C	A	-0.11563	-0.0430445	0.108	0.0680363	FALSE	FALSE	FALSE	rDMjw9	23520091	0.320493	0.0433286	outcome	TRUE	reported	textfile	8	23377604	0.024581	2.55e-06	520580	ebi-a-GCST90014023	|| id:ebi-a-GCST90014023	TRUE	reported	igd	2	TRUE	NA
rs3794652	G	C	G	C	0.078056	-0.0211573	0.258	0.306783	FALSE	TRUE	FALSE	rDMjw9	56905899	0.370573	0.0236289	outcome	TRUE	reported	textfile	16	56939811	0.016955	4.15002e-06	520580	ebi-a-GCST90014023	|| id:ebi-a-GCST90014023	TRUE	reported	igd	2	TRUE	NA
rs3802214	C	T	C	T	-0.106609	0.0394023	0.799	0.733662	FALSE	FALSE	FALSE	rDMjw9	140606084	0.109903	0.0246475	outcome	TRUE	reported	textfile	8	141616183	0.01923	2.95999e-08	520580	ebi-a-GCST90014023	|| id:ebi-a-GCST90014023	TRUE	reported	igd	2	TRUE	NA
rs3830119	C	T	C	T	0.087049	0.00722767	0.213	0.279778	FALSE	FALSE	FALSE	rDMjw9	39400092	0.766069	0.0242929	outcome	TRUE	reported	textfile	22	39796097	0.017945	1.23001e-06	520580	ebi-a-GCST90014023	|| id:ebi-a-GCST90014023	TRUE	reported	igd	2	TRUE	NA
rs4073745	G	A	G	A	-0.083117	0.0223014	0.292	0.298507	FALSE	FALSE	FALSE	rDMjw9	177306340	0.350661	0.023895	outcome	TRUE	reported	textfile	5	176733341	0.016066	2.30001e-07	520580	ebi-a-GCST90014023	|| id:ebi-a-GCST90014023	TRUE	reported	igd	2	TRUE	NA
rs41295159	G	C	G	C	-0.699552	0.153576	0.00895	0.00177059	FALSE	TRUE	FALSE	rDMjw9	6106572	0.54413	0.253183	outcome	TRUE	reported	textfile	10	6148535	0.090252	9.10961e-15	520580	ebi-a-GCST90014023	|| id:ebi-a-GCST90014023	TRUE	reported	igd	2	TRUE	NA
rs41453248	C	T	C	T	0.190315	-0.0326105	0.0457	0.0262082	FALSE	FALSE	FALSE	rDMjw9	47237371	0.634157	0.068526	outcome	TRUE	reported	textfile	20	45866115	0.035197	6.4e-08	520580	ebi-a-GCST90014023	|| id:ebi-a-GCST90014023	TRUE	reported	igd	2	TRUE	NA
rs4548024	C	T	C	T	-0.095737	0.0463779	0.234	0.222628	FALSE	FALSE	FALSE	rDMjw9	137844607	0.0765579	0.0261872	outcome	TRUE	reported	textfile	6	138165744	0.016703	9.94993e-09	520580	ebi-a-GCST90014023	|| id:ebi-a-GCST90014023	TRUE	reported	igd	2	TRUE	NA
rs4794674	A	G	A	G	-0.075435	0.00737176	0.316	0.355113	FALSE	FALSE	FALSE	rDMjw9	48439117	0.745916	0.0227502	outcome	TRUE	reported	textfile	17	46516479	0.015305	8.27009e-07	520580	ebi-a-GCST90014023	|| id:ebi-a-GCST90014023	TRUE	reported	igd	2	TRUE	NA
rs4820827	C	T	C	T	-0.129657	-0.00976899	0.621	0.684392	FALSE	FALSE	FALSE	rDMjw9	30081600	0.67619	0.0233894	outcome	TRUE	reported	textfile	22	30477589	0.014267	1.00995e-19	520580	ebi-a-GCST90014023	|| id:ebi-a-GCST90014023	TRUE	reported	igd	2	TRUE	NA
rs548591	G	A	G	A	0.073428	-0.055498	0.358	0.275376	FALSE	FALSE	FALSE	rDMjw9	88908108	0.0232573	0.0244573	outcome	TRUE	reported	textfile	16	88974516	0.015046	1.06001e-06	520580	ebi-a-GCST90014023	|| id:ebi-a-GCST90014023	TRUE	reported	igd	2	TRUE	NA
rs55728265	T	C	T	C	0.087677	0.0122571	0.203	0.20623	FALSE	FALSE	FALSE	rDMjw9	38564760	0.647882	0.026838	outcome	TRUE	reported	textfile	15	38856961	0.017175	3.31002e-07	520580	ebi-a-GCST90014023	|| id:ebi-a-GCST90014023	TRUE	reported	igd	2	TRUE	NA
rs55893453	G	A	G	A	0.094653	-0.0101518	0.202	0.160008	FALSE	FALSE	FALSE	rDMjw9	24916498	0.732764	0.0297312	outcome	TRUE	reported	textfile	2	25139367	0.01732	4.62999e-08	520580	ebi-a-GCST90014023	|| id:ebi-a-GCST90014023	TRUE	reported	igd	2	TRUE	NA
rs559503	C	A	C	A	-0.087744	-0.00250128	0.219	0.21112	FALSE	FALSE	FALSE	rDMjw9	44919407	0.925262	0.026664	outcome	TRUE	reported	textfile	2	45146546	0.017986	1.06999e-06	520580	ebi-a-GCST90014023	|| id:ebi-a-GCST90014023	TRUE	reported	igd	2	TRUE	NA
rs55993634	G	C	G	C	0.219371	-0.0127277	0.0849	0.0872533	FALSE	TRUE	FALSE	rDMjw9	75202865	0.742106	0.0386782	outcome	TRUE	reported	textfile	16	75236763	0.024379	2.28981e-19	520580	ebi-a-GCST90014023	|| id:ebi-a-GCST90014023	TRUE	reported	igd	2	TRUE	NA
rs56152581	T	C	T	C	0.083137	0.00816056	0.321	0.309447	FALSE	FALSE	FALSE	rDMjw9	16331385	0.729662	0.0236145	outcome	TRUE	reported	textfile	19	16442196	0.016758	7.01003e-07	520580	ebi-a-GCST90014023	|| id:ebi-a-GCST90014023	TRUE	reported	igd	2	TRUE	NA
rs56994090	C	T	C	T	-0.134255	-0.016706	0.431	0.494031	FALSE	FALSE	FALSE	rDMjw9	100840110	0.444498	0.0218487	outcome	TRUE	reported	textfile	14	101306447	0.014594	3.59998e-20	520580	ebi-a-GCST90014023	|| id:ebi-a-GCST90014023	TRUE	reported	igd	2	TRUE	NA
rs57209021	T	C	T	C	0.100693	0.0392161	0.226	0.210552	FALSE	FALSE	FALSE	rDMjw9	68168777	0.143124	0.0267823	outcome	TRUE	reported	textfile	17	66164918	0.018297	3.73001e-08	520580	ebi-a-GCST90014023	|| id:ebi-a-GCST90014023	TRUE	reported	igd	2	TRUE	NA
rs574384	A	C	A	C	-0.133602	-0.0231449	0.895	0.873058	FALSE	FALSE	FALSE	rDMjw9	35622060	0.4798	0.0327541	outcome	TRUE	reported	textfile	1	36087661	0.023876	2.19999e-08	520580	ebi-a-GCST90014023	|| id:ebi-a-GCST90014023	TRUE	reported	igd	2	TRUE	NA
rs59844441	G	C	G	C	-0.091751	-0.0157883	0.787	0.68316	FALSE	TRUE	FALSE	rDMjw9	154471705	0.500263	0.0234221	outcome	TRUE	reported	textfile	1	154444181	0.018638	8.54004e-07	520580	ebi-a-GCST90014023	|| id:ebi-a-GCST90014023	TRUE	reported	igd	2	TRUE	NA
rs59896527	T	C	T	C	0.077182	0.0298486	0.394	0.334016	FALSE	FALSE	FALSE	rDMjw9	128588647	0.195468	0.0230567	outcome	TRUE	reported	textfile	10	130386911	0.015918	1.24e-06	520580	ebi-a-GCST90014023	|| id:ebi-a-GCST90014023	TRUE	reported	igd	2	TRUE	NA
rs601338	A	G	A	G	0.127096	0.0325227	0.479	0.374612	FALSE	FALSE	FALSE	rDMjw9	48703417	0.147455	0.0224514	outcome	TRUE	reported	textfile	19	49206674	0.014419	1.20005e-18	520580	ebi-a-GCST90014023	|| id:ebi-a-GCST90014023	TRUE	reported	igd	2	TRUE	NA
rs607703	T	C	T	C	0.092015	-0.00717896	0.484	0.527468	FALSE	FALSE	FALSE	rDMjw9	128734279	0.742026	0.0218091	outcome	TRUE	reported	textfile	11	128604174	0.01428	1.17001e-10	520580	ebi-a-GCST90014023	|| id:ebi-a-GCST90014023	TRUE	reported	igd	2	TRUE	NA
rs61476910	G	T	G	T	0.079577	0.0384077	0.338	0.401541	FALSE	FALSE	FALSE	rDMjw9	17888083	0.0860736	0.0223759	outcome	TRUE	reported	textfile	20	17868727	0.016547	1.51999e-06	520580	ebi-a-GCST90014023	|| id:ebi-a-GCST90014023	TRUE	reported	igd	2	TRUE	NA
rs61759532	T	C	T	C	0.118379	0.0435766	0.235	0.189147	FALSE	FALSE	FALSE	rDMjw9	7337072	0.117293	0.0278225	outcome	TRUE	reported	textfile	17	7240391	0.018587	1.90999e-10	520580	ebi-a-GCST90014023	|| id:ebi-a-GCST90014023	TRUE	reported	igd	2	TRUE	NA
rs61839660	T	C	T	C	-0.357441	-0.00877058	0.0851	0.0408356	FALSE	FALSE	FALSE	rDMjw9	6052734	0.87333	0.0550119	outcome	TRUE	reported	textfile	10	6094697	0.026	5.25049e-43	520580	ebi-a-GCST90014023	|| id:ebi-a-GCST90014023	TRUE	reported	igd	2	TRUE	NA
rs61951270	G	T	G	T	-0.336442	-0.139782	0.0123	0.0114819	FALSE	FALSE	FALSE	rDMjw9	71015691	0.177593	0.10368	outcome	TRUE	reported	textfile	13	71589823	0.07301	4.06004e-06	520580	ebi-a-GCST90014023	|| id:ebi-a-GCST90014023	TRUE	reported	igd	2	TRUE	NA
rs62284579	T	G	T	G	-0.075565	0.015592	0.355	0.310619	FALSE	FALSE	FALSE	rDMjw9	142134598	0.513167	0.0238441	outcome	TRUE	reported	textfile	3	141853440	0.016077	2.59998e-06	520580	ebi-a-GCST90014023	|| id:ebi-a-GCST90014023	TRUE	reported	igd	2	TRUE	NA
rs62407874	T	C	T	C	-0.390952	-0.0850058	0.0263	0.0414021	FALSE	FALSE	FALSE	rDMjw9	33360894	0.123743	0.0552254	outcome	TRUE	reported	textfile	6	33328671	0.050272	7.44046e-15	520580	ebi-a-GCST90014023	|| id:ebi-a-GCST90014023	TRUE	reported	igd	2	TRUE	NA
rs6434435	A	G	A	G	-0.122856	-0.0385889	0.16	0.10643	FALSE	FALSE	FALSE	rDMjw9	191089138	0.274362	0.0353032	outcome	TRUE	reported	textfile	2	191953864	0.019089	1.22999e-10	520580	ebi-a-GCST90014023	|| id:ebi-a-GCST90014023	TRUE	reported	igd	2	TRUE	NA
rs6582583	T	C	T	C	-0.095894	-0.0348576	0.8	0.865026	FALSE	FALSE	FALSE	rDMjw9	46016809	0.275149	0.0319419	outcome	TRUE	reported	textfile	12	46410592	0.018006	1.01e-07	520580	ebi-a-GCST90014023	|| id:ebi-a-GCST90014023	TRUE	reported	igd	2	TRUE	NA
rs6602699	T	C	T	C	-0.068634	0.0131765	0.39	0.387083	FALSE	FALSE	FALSE	rDMjw9	6442683	0.555341	0.0223416	outcome	TRUE	reported	textfile	10	6484645	0.014314	1.63001e-06	520580	ebi-a-GCST90014023	|| id:ebi-a-GCST90014023	TRUE	reported	igd	2	TRUE	NA
rs663743	A	G	A	G	-0.099964	-0.00462477	0.349	0.3758	FALSE	FALSE	FALSE	rDMjw9	64340263	0.837137	0.0224987	outcome	TRUE	reported	textfile	11	64107735	0.015092	3.50026e-11	520580	ebi-a-GCST90014023	|| id:ebi-a-GCST90014023	TRUE	reported	igd	2	TRUE	NA
rs67170588	A	T	A	T	0.080471	0.0169181	0.293	0.280548	FALSE	TRUE	FALSE	rDMjw9	12067070	0.483963	0.0241707	outcome	TRUE	reported	textfile	6	12067303	0.015779	3.40001e-07	520580	ebi-a-GCST90014023	|| id:ebi-a-GCST90014023	TRUE	reported	igd	2	TRUE	NA
rs689	T	A	T	A	0.712	0.0452633	0.731	0.789041	FALSE	TRUE	FALSE	rDMjw9	2160994	0.0918946	0.0268548	outcome	TRUE	reported	textfile	11	2182224	0.018527	1e-200	520580	ebi-a-GCST90014023	|| id:ebi-a-GCST90014023	TRUE	reported	igd	2	TRUE	NA
rs6908626	T	G	T	G	0.202923	0.0187053	0.166	0.115117	FALSE	FALSE	FALSE	rDMjw9	90296024	0.582942	0.0340658	outcome	TRUE	reported	textfile	6	91005743	0.01852	6.14045e-28	520580	ebi-a-GCST90014023	|| id:ebi-a-GCST90014023	TRUE	reported	igd	2	TRUE	NA
rs6944602	A	G	A	G	-0.091562	0.0424329	0.183	0.149738	FALSE	FALSE	FALSE	rDMjw9	50406053	0.16361	0.0304608	outcome	TRUE	reported	textfile	7	50473751	0.018007	3.68002e-07	520580	ebi-a-GCST90014023	|| id:ebi-a-GCST90014023	TRUE	reported	igd	2	TRUE	NA
rs7068821	T	G	T	G	-0.165103	-0.015976	0.251	0.22985	FALSE	FALSE	FALSE	rDMjw9	88291278	0.536872	0.0258699	outcome	TRUE	reported	textfile	10	90051035	0.016333	5.06991e-24	520580	ebi-a-GCST90014023	|| id:ebi-a-GCST90014023	TRUE	reported	igd	2	TRUE	NA
rs706911	G	A	G	A	-0.141269	-0.0563391	0.0742	0.0540712	FALSE	FALSE	FALSE	rDMjw9	111728849	0.242776	0.0482324	outcome	TRUE	reported	textfile	6	112050052	0.027414	2.56e-07	520580	ebi-a-GCST90014023	|| id:ebi-a-GCST90014023	TRUE	reported	igd	2	TRUE	NA
rs7130222	G	T	G	T	-0.091985	0.00867974	0.308	0.261953	FALSE	FALSE	FALSE	rDMjw9	2069226	0.725377	0.0247087	outcome	TRUE	reported	textfile	11	2090456	0.016179	1.29999e-08	520580	ebi-a-GCST90014023	|| id:ebi-a-GCST90014023	TRUE	reported	igd	2	TRUE	NA
rs71624119	A	G	A	G	-0.084277	0.00107005	0.224	0.168132	FALSE	FALSE	FALSE	rDMjw9	56144903	0.970633	0.029066	outcome	TRUE	reported	textfile	5	55440730	0.016864	5.81005e-07	520580	ebi-a-GCST90014023	|| id:ebi-a-GCST90014023	TRUE	reported	igd	2	TRUE	NA
rs722988	C	T	C	T	0.082649	0.015312	0.353	0.306929	FALSE	FALSE	FALSE	rDMjw9	33137219	0.516645	0.0236104	outcome	TRUE	reported	textfile	10	33426147	0.014412	9.78003e-09	520580	ebi-a-GCST90014023	|| id:ebi-a-GCST90014023	TRUE	reported	igd	2	TRUE	NA
rs7237497	C	T	C	T	-0.220466	-0.0108479	0.839	0.858652	FALSE	FALSE	FALSE	rDMjw9	12777326	0.729523	0.031374	outcome	TRUE	reported	textfile	18	12777325	0.018635	2.71019e-32	520580	ebi-a-GCST90014023	|| id:ebi-a-GCST90014023	TRUE	reported	igd	2	TRUE	NA
rs725351	T	C	T	C	0.074229	-0.0142091	0.347	0.373847	FALSE	FALSE	FALSE	rDMjw9	90409202	0.528075	0.0225204	outcome	TRUE	reported	textfile	6	91118921	0.014955	6.92995e-07	520580	ebi-a-GCST90014023	|| id:ebi-a-GCST90014023	TRUE	reported	igd	2	TRUE	NA
rs72789002	A	C	A	C	0.217968	0.0773088	0.0311	0.0386212	FALSE	FALSE	FALSE	rDMjw9	63988299	0.174726	0.0569631	outcome	TRUE	reported	textfile	16	64022203	0.046299	2.5e-06	520580	ebi-a-GCST90014023	|| id:ebi-a-GCST90014023	TRUE	reported	igd	2	TRUE	NA
rs736374	A	G	A	G	0.069855	0.0603917	0.36	0.350088	FALSE	FALSE	FALSE	rDMjw9	35245397	0.00746947	0.0225751	outcome	TRUE	reported	textfile	11	35266944	0.014615	1.75999e-06	520580	ebi-a-GCST90014023	|| id:ebi-a-GCST90014023	TRUE	reported	igd	2	TRUE	NA
rs74480102	A	G	A	G	-0.199561	0.122514	0.0381	0.0205821	FALSE	FALSE	FALSE	rDMjw9	7839283	0.113593	0.0774305	outcome	TRUE	reported	textfile	17	7742601	0.041424	1.45001e-06	520580	ebi-a-GCST90014023	|| id:ebi-a-GCST90014023	TRUE	reported	igd	2	TRUE	NA
rs7668577	C	A	C	A	0.093652	0.00439306	0.312	0.310513	FALSE	FALSE	FALSE	rDMjw9	26121697	0.851755	0.0235074	outcome	TRUE	reported	textfile	4	26123319	0.015203	7.26006e-10	520580	ebi-a-GCST90014023	|| id:ebi-a-GCST90014023	TRUE	reported	igd	2	TRUE	NA
rs7684253	T	C	T	C	0.077006	0.0201173	0.548	0.535128	FALSE	FALSE	FALSE	rDMjw9	56861145	0.357891	0.0218811	outcome	TRUE	reported	textfile	4	57727311	0.015425	5.96994e-07	520580	ebi-a-GCST90014023	|| id:ebi-a-GCST90014023	TRUE	reported	igd	2	TRUE	NA
rs7688335	A	G	A	G	0.077495	-0.0430037	0.381	0.452371	FALSE	FALSE	FALSE	rDMjw9	153465165	0.0493583	0.0218795	outcome	TRUE	reported	textfile	4	154386317	0.015849	1.01e-06	520580	ebi-a-GCST90014023	|| id:ebi-a-GCST90014023	TRUE	reported	igd	2	TRUE	NA
rs77146844	G	C	G	C	-0.217161	0.0427423	0.0373	0.0483564	FALSE	TRUE	FALSE	rDMjw9	59919649	0.403521	0.0511669	outcome	TRUE	reported	textfile	2	60146784	0.040692	9.47e-08	520580	ebi-a-GCST90014023	|| id:ebi-a-GCST90014023	TRUE	reported	igd	2	TRUE	NA
rs7776597	G	A	G	A	0.244413	0.0500367	0.959	0.975127	FALSE	FALSE	FALSE	rDMjw9	50947885	0.471883	0.0695514	outcome	TRUE	reported	textfile	7	51015582	0.036372	1.82012e-11	520580	ebi-a-GCST90014023	|| id:ebi-a-GCST90014023	TRUE	reported	igd	2	TRUE	NA
rs7795896	T	C	T	C	-0.135435	0.00310178	0.692	0.650022	FALSE	FALSE	FALSE	rDMjw9	117446559	0.891789	0.0228004	outcome	TRUE	reported	textfile	7	117086613	0.016416	1.58016e-16	520580	ebi-a-GCST90014023	|| id:ebi-a-GCST90014023	TRUE	reported	igd	2	TRUE	NA
rs78325861	G	C	G	C	-0.282082	-0.0947727	0.039	0.0338608	FALSE	TRUE	FALSE	rDMjw9	70618733	0.118808	0.0607596	outcome	TRUE	reported	textfile	10	72378489	0.042195	2.30994e-11	520580	ebi-a-GCST90014023	|| id:ebi-a-GCST90014023	TRUE	reported	igd	2	TRUE	NA
rs78526882	C	T	C	T	0.154125	-0.0358499	0.0606	0.0514779	FALSE	FALSE	FALSE	rDMjw9	29948917	0.473717	0.0500387	outcome	TRUE	reported	textfile	9	29948915	0.033543	4.33002e-06	520580	ebi-a-GCST90014023	|| id:ebi-a-GCST90014023	TRUE	reported	igd	2	TRUE	NA
rs78885459	C	A	C	A	-0.118347	-0.0739615	0.104	0.104082	FALSE	FALSE	FALSE	rDMjw9	109117935	0.0374636	0.0355469	outcome	TRUE	reported	textfile	6	109439138	0.024429	1.26999e-06	520580	ebi-a-GCST90014023	|| id:ebi-a-GCST90014023	TRUE	reported	igd	2	TRUE	NA
rs79318397	A	C	A	C	0.258722	-0.0860183	0.0205	0.0058432	FALSE	FALSE	FALSE	rDMjw9	133000181	0.535587	0.138851	outcome	TRUE	reported	textfile	9	135875568	0.052173	7.09006e-07	520580	ebi-a-GCST90014023	|| id:ebi-a-GCST90014023	TRUE	reported	igd	2	TRUE	NA
rs8046043	C	G	C	G	-0.084587	-0.00837883	0.392	0.314329	FALSE	TRUE	FALSE	rDMjw9	80250127	0.720913	0.0234544	outcome	TRUE	reported	textfile	16	80284024	0.015175	2.49e-08	520580	ebi-a-GCST90014023	|| id:ebi-a-GCST90014023	TRUE	reported	igd	2	TRUE	NA
rs844289	A	C	A	C	0.081338	0.0235098	0.35	0.397874	FALSE	FALSE	FALSE	rDMjw9	49081322	0.29159	0.0222918	outcome	TRUE	reported	textfile	18	46607692	0.016066	4.13e-07	520580	ebi-a-GCST90014023	|| id:ebi-a-GCST90014023	TRUE	reported	igd	2	TRUE	NA
rs855330	C	T	C	T	0.111208	0.000427239	0.259	0.357543	FALSE	FALSE	FALSE	rDMjw9	63648218	0.985052	0.0228037	outcome	TRUE	reported	textfile	1	64113889	0.016916	4.8899e-11	520580	ebi-a-GCST90014023	|| id:ebi-a-GCST90014023	TRUE	reported	igd	2	TRUE	NA
rs9268145	G	T	G	T	0.778266	0.0121372	0.224	0.180576	FALSE	FALSE	FALSE	rDMjw9	32289507	0.668975	0.0283875	outcome	TRUE	reported	textfile	6	32257284	0.017211	1e-200	520580	ebi-a-GCST90014023	|| id:ebi-a-GCST90014023	TRUE	reported	igd	2	TRUE	NA
rs9277196	G	A	G	A	0.25051	0.0496657	0.526	0.530899	FALSE	FALSE	FALSE	rDMjw9	33056169	0.0237996	0.0219726	outcome	TRUE	reported	textfile	6	33023946	0.01487	1.10994e-63	520580	ebi-a-GCST90014023	|| id:ebi-a-GCST90014023	TRUE	reported	igd	2	TRUE	NA
rs9376293	T	C	T	C	0.066464	0.0254067	0.606	0.627736	FALSE	FALSE	FALSE	rDMjw9	137678149	0.25797	0.0224599	outcome	TRUE	reported	textfile	6	137999286	0.014305	3.38003e-06	520580	ebi-a-GCST90014023	|| id:ebi-a-GCST90014023	TRUE	reported	igd	2	TRUE	NA
rs9378200	C	T	C	T	-0.757556	0.0275716	0.0569	0.0412488	FALSE	FALSE	FALSE	rDMjw9	31605150	0.614827	0.0547931	outcome	TRUE	reported	textfile	6	31572927	0.035809	2.45019e-99	520580	ebi-a-GCST90014023	|| id:ebi-a-GCST90014023	TRUE	reported	igd	2	TRUE	NA
rs9405031	G	A	G	A	-0.146736	0.0101564	0.115	0.165714	FALSE	FALSE	FALSE	rDMjw9	31348547	0.728717	0.0292831	outcome	TRUE	reported	textfile	6	31316324	0.022887	1.43999e-10	520580	ebi-a-GCST90014023	|| id:ebi-a-GCST90014023	TRUE	reported	igd	2	TRUE	NA
rs9517712	C	T	C	T	-0.102063	0.0654409	0.741	0.717434	FALSE	FALSE	FALSE	rDMjw9	99427579	0.00739673	0.0244325	outcome	TRUE	reported	textfile	13	100079833	0.015805	1.06001e-10	520580	ebi-a-GCST90014023	|| id:ebi-a-GCST90014023	TRUE	reported	igd	2	TRUE	NA
rs9542727	A	C	A	C	0.317267	0.019443	0.125	0.0313753	FALSE	FALSE	FALSE	rDMjw9	71651680	0.763022	0.0644846	outcome	TRUE	reported	textfile	13	72225812	0.065712	1.38e-06	520580	ebi-a-GCST90014023	|| id:ebi-a-GCST90014023	TRUE	reported	igd	2	TRUE	NA
rs9866625	A	C	A	C	-0.070668	0.0218	0.451	0.476903	FALSE	FALSE	FALSE	rDMjw9	27717847	0.317929	0.0218279	outcome	TRUE	reported	textfile	3	27759338	0.015067	2.72998e-06	520580	ebi-a-GCST90014023	|| id:ebi-a-GCST90014023	TRUE	reported	igd	2	TRUE	NA
rs9897747	G	A	G	A	-0.102632	-0.0406084	0.179	0.181936	FALSE	FALSE	FALSE	rDMjw9	4395631	0.149665	0.0281863	outcome	TRUE	reported	textfile	17	4298926	0.019239	9.5801e-08	520580	ebi-a-GCST90014023	|| id:ebi-a-GCST90014023	TRUE	reported	igd	2	TRUE	NA

## Sheet: Table s2(Pneumocystosis)
SNP	effect_allele.exposure	other_allele.exposure	effect_allele.outcome	other_allele.outcome	beta.exposure	beta.outcome	eaf.exposure	eaf.outcome	remove	palindromic	ambiguous	id.outcome	pos.outcome	pval.outcome	se.outcome	outcome	mr_keep.outcome	pval_origin.outcome	data_source.outcome	chr.exposure	pos.exposure	se.exposure	pval.exposure	samplesize.exposure	id.exposure	exposure	mr_keep.exposure	pval_origin.exposure	data_source.exposure	action	mr_keep	samplesize.outcome
rs10004996	C	T	C	T	-0.073847	0.0565576	0.517	0.438033	FALSE	FALSE	FALSE	UQATse	38382012	0.443622	0.0738262	outcome	TRUE	reported	textfile	4	38383633	0.014009	1.34999e-07	520580	ebi-a-GCST90014023	|| id:ebi-a-GCST90014023	TRUE	reported	igd	2	TRUE	NA
rs10023871	A	G	A	G	-0.080184	-0.00484341	0.655	0.62949	FALSE	FALSE	FALSE	UQATse	174114188	0.948823	0.0754611	outcome	TRUE	reported	textfile	4	175035339	0.016141	6.77002e-07	520580	ebi-a-GCST90014023	|| id:ebi-a-GCST90014023	TRUE	reported	igd	2	TRUE	NA
rs10224046	G	T	G	T	0.085811	-0.0489322	0.324	0.378397	FALSE	FALSE	FALSE	UQATse	20346715	0.513866	0.0749539	outcome	TRUE	reported	textfile	7	20386338	0.015436	2.71e-08	520580	ebi-a-GCST90014023	|| id:ebi-a-GCST90014023	TRUE	reported	igd	2	TRUE	NA
rs1050979	G	A	G	A	0.106196	-0.0143429	0.515	0.47465	FALSE	FALSE	FALSE	UQATse	410417	0.843952	0.0728656	outcome	TRUE	reported	textfile	6	410417	0.014129	5.64937e-14	520580	ebi-a-GCST90014023	|| id:ebi-a-GCST90014023	TRUE	reported	igd	2	TRUE	NA
rs10751776	C	A	C	A	0.078145	-0.0759986	0.51	0.551762	FALSE	FALSE	FALSE	UQATse	24970252	0.299737	0.0732871	outcome	TRUE	reported	textfile	1	25296743	0.01405	2.66999e-08	520580	ebi-a-GCST90014023	|| id:ebi-a-GCST90014023	TRUE	reported	igd	2	TRUE	NA
rs10801128	G	A	G	A	0.096073	0.0709193	0.717	0.745577	FALSE	FALSE	FALSE	UQATse	192546719	0.397404	0.0838026	outcome	TRUE	reported	textfile	1	192515849	0.015681	8.98008e-10	520580	ebi-a-GCST90014023	|| id:ebi-a-GCST90014023	TRUE	reported	igd	2	TRUE	NA
rs10942481	T	C	T	C	-0.077427	-0.0454972	0.44	0.478277	FALSE	FALSE	FALSE	UQATse	86961729	0.533855	0.0731308	outcome	TRUE	reported	textfile	5	86257546	0.015065	2.74998e-07	520580	ebi-a-GCST90014023	|| id:ebi-a-GCST90014023	TRUE	reported	igd	2	TRUE	NA
rs11022095	G	A	G	A	0.071581	0.124706	0.399	0.366662	FALSE	FALSE	FALSE	UQATse	11965380	0.100116	0.0758417	outcome	TRUE	reported	textfile	11	11986927	0.015585	4.36999e-06	520580	ebi-a-GCST90014023	|| id:ebi-a-GCST90014023	TRUE	reported	igd	2	TRUE	NA
rs11136791	A	G	A	G	-0.226984	0.00883187	0.973	0.977398	FALSE	FALSE	FALSE	UQATse	4911908	0.971527	0.247435	outcome	TRUE	reported	textfile	8	4769430	0.047464	1.73002e-06	520580	ebi-a-GCST90014023	|| id:ebi-a-GCST90014023	TRUE	reported	igd	2	TRUE	NA
rs11203203	A	G	A	G	0.143803	-0.0177428	0.349	0.279756	FALSE	FALSE	FALSE	UQATse	42416077	0.826596	0.0809919	outcome	TRUE	reported	textfile	21	43836186	0.014405	1.81009e-23	520580	ebi-a-GCST90014023	|| id:ebi-a-GCST90014023	TRUE	reported	igd	2	TRUE	NA
rs11240547	G	A	G	A	0.073729	-0.135094	0.633	0.666459	FALSE	FALSE	FALSE	UQATse	205663804	0.0823835	0.0777735	outcome	TRUE	reported	textfile	1	205632932	0.01531	1.47001e-06	520580	ebi-a-GCST90014023	|| id:ebi-a-GCST90014023	TRUE	reported	igd	2	TRUE	NA
rs11245318	T	C	T	C	-0.106022	0.169654	0.125	0.0977013	FALSE	FALSE	FALSE	UQATse	124615011	0.164929	0.122169	outcome	TRUE	reported	textfile	10	126303580	0.022827	3.40997e-06	520580	ebi-a-GCST90014023	|| id:ebi-a-GCST90014023	TRUE	reported	igd	2	TRUE	NA
rs11264545	T	G	T	G	-0.069785	0.188346	0.418	0.423521	FALSE	FALSE	FALSE	UQATse	156771080	0.00798638	0.0710032	outcome	TRUE	reported	textfile	1	156740872	0.014879	2.72998e-06	520580	ebi-a-GCST90014023	|| id:ebi-a-GCST90014023	TRUE	reported	igd	2	TRUE	NA
rs112923750	A	G	A	G	0.140697	-0.0949066	0.0679	0.0795865	FALSE	FALSE	FALSE	UQATse	203284178	0.490151	0.137532	outcome	TRUE	reported	textfile	2	204148901	0.028069	5.36995e-07	520580	ebi-a-GCST90014023	|| id:ebi-a-GCST90014023	TRUE	reported	igd	2	TRUE	NA
rs114378220	T	C	T	C	0.177902	0.15861	0.0703	0.058097	FALSE	FALSE	FALSE	UQATse	111230662	0.311489	0.156713	outcome	TRUE	reported	textfile	5	110566360	0.030444	5.10999e-09	520580	ebi-a-GCST90014023	|| id:ebi-a-GCST90014023	TRUE	reported	igd	2	TRUE	NA
rs115696001	T	C	T	C	0.209849	0.0656059	0.027	0.0398069	FALSE	FALSE	FALSE	UQATse	200837422	0.725124	0.186582	outcome	TRUE	reported	textfile	1	200806550	0.043934	1.78e-06	520580	ebi-a-GCST90014023	|| id:ebi-a-GCST90014023	TRUE	reported	igd	2	TRUE	NA
rs116495604	C	T	C	T	0.220987	0.125265	0.0276	0.0273695	FALSE	FALSE	FALSE	UQATse	12888926	0.583268	0.228329	outcome	TRUE	reported	textfile	18	12888925	0.042614	2.15001e-07	520580	ebi-a-GCST90014023	|| id:ebi-a-GCST90014023	TRUE	reported	igd	2	TRUE	NA
rs116592029	C	T	C	T	-0.183712	-0.175747	0.0378	0.0268139	FALSE	FALSE	FALSE	UQATse	168987802	0.434069	0.22467	outcome	TRUE	reported	textfile	3	168705590	0.040208	4.90004e-06	520580	ebi-a-GCST90014023	|| id:ebi-a-GCST90014023	TRUE	reported	igd	2	TRUE	NA
rs116626221	T	C	T	C	-0.700129	0.0283088	0.0542	0.0478903	FALSE	FALSE	FALSE	UQATse	32802578	0.866872	0.168874	outcome	TRUE	reported	textfile	6	32770355	0.035855	6.4998e-85	520580	ebi-a-GCST90014023	|| id:ebi-a-GCST90014023	TRUE	reported	igd	2	TRUE	NA
rs117063865	A	T	A	T	0.202089	0.0473929	0.0314	0.026021	FALSE	TRUE	FALSE	UQATse	27636676	0.835994	0.228929	outcome	TRUE	reported	textfile	21	29008995	0.042036	1.52999e-06	520580	ebi-a-GCST90014023	|| id:ebi-a-GCST90014023	TRUE	reported	igd	2	TRUE	NA
rs11940117	T	C	T	C	0.078728	0.00233557	0.488	0.525786	FALSE	FALSE	FALSE	UQATse	10725083	0.974588	0.07332	outcome	TRUE	reported	textfile	4	10726707	0.015313	2.72998e-07	520580	ebi-a-GCST90014023	|| id:ebi-a-GCST90014023	TRUE	reported	igd	2	TRUE	NA
rs12128789	C	T	C	T	0.126969	0.00167674	0.132	0.114189	FALSE	FALSE	FALSE	UQATse	212679490	0.988318	0.114513	outcome	TRUE	reported	textfile	1	212852832	0.021535	3.73001e-09	520580	ebi-a-GCST90014023	|| id:ebi-a-GCST90014023	TRUE	reported	igd	2	TRUE	NA
rs12137048	G	A	G	A	-0.097687	-0.212013	0.175	0.14259	FALSE	FALSE	FALSE	UQATse	172810444	0.0432833	0.104907	outcome	TRUE	reported	textfile	1	172779584	0.01859	1.47999e-07	520580	ebi-a-GCST90014023	|| id:ebi-a-GCST90014023	TRUE	reported	igd	2	TRUE	NA
rs12225187	A	G	A	G	0.08204	0.0350679	0.631	0.550001	FALSE	FALSE	FALSE	UQATse	116922515	0.633117	0.0734647	outcome	TRUE	reported	textfile	11	116793231	0.015176	6.45e-08	520580	ebi-a-GCST90014023	|| id:ebi-a-GCST90014023	TRUE	reported	igd	2	TRUE	NA
rs12257077	T	C	T	C	0.231245	-0.29896	0.0319	0.0180151	FALSE	FALSE	FALSE	UQATse	6029582	0.270543	0.271335	outcome	TRUE	reported	textfile	10	6071545	0.036955	3.91003e-10	520580	ebi-a-GCST90014023	|| id:ebi-a-GCST90014023	TRUE	reported	igd	2	TRUE	NA
rs12463340	A	G	A	G	0.100418	0.0659074	0.382	0.355534	FALSE	FALSE	FALSE	UQATse	503536	0.391908	0.07698	outcome	TRUE	reported	textfile	19	503536	0.018916	1.10999e-07	520580	ebi-a-GCST90014023	|| id:ebi-a-GCST90014023	TRUE	reported	igd	2	TRUE	NA
rs12464462	G	A	G	A	-0.087955	-0.0403652	0.41	0.386458	FALSE	FALSE	FALSE	UQATse	60409281	0.58942	0.0747953	outcome	TRUE	reported	textfile	2	60636416	0.014341	8.60994e-10	520580	ebi-a-GCST90014023	|| id:ebi-a-GCST90014023	TRUE	reported	igd	2	TRUE	NA
rs12597485	A	G	A	G	-0.076718	0.0678144	0.35	0.288286	FALSE	FALSE	FALSE	UQATse	11383211	0.399462	0.080484	outcome	TRUE	reported	textfile	16	11477068	0.014648	1.63001e-07	520580	ebi-a-GCST90014023	|| id:ebi-a-GCST90014023	TRUE	reported	igd	2	TRUE	NA
rs12644686	G	C	G	C	-0.10775	0.0260987	0.194	0.252095	FALSE	TRUE	FALSE	UQATse	184381748	0.757387	0.0844855	outcome	TRUE	reported	textfile	4	185302902	0.01932	2.44e-08	520580	ebi-a-GCST90014023	|| id:ebi-a-GCST90014023	TRUE	reported	igd	2	TRUE	NA
rs12722572	T	C	T	C	0.227006	-0.224599	0.023	0.0267836	FALSE	FALSE	FALSE	UQATse	6025224	0.318447	0.225127	outcome	TRUE	reported	textfile	10	6067187	0.045777	7.09006e-07	520580	ebi-a-GCST90014023	|| id:ebi-a-GCST90014023	TRUE	reported	igd	2	TRUE	NA
rs12742756	G	A	G	A	-0.083107	0.0242785	0.428	0.452541	FALSE	FALSE	FALSE	UQATse	37881745	0.739597	0.0730426	outcome	TRUE	reported	textfile	1	38347417	0.015077	3.53997e-08	520580	ebi-a-GCST90014023	|| id:ebi-a-GCST90014023	TRUE	reported	igd	2	TRUE	NA
rs12927355	T	C	T	C	-0.203881	0.0459159	0.316	0.302585	FALSE	FALSE	FALSE	UQATse	11100914	0.565584	0.0799139	outcome	TRUE	reported	textfile	16	11194771	0.015188	4.40961e-41	520580	ebi-a-GCST90014023	|| id:ebi-a-GCST90014023	TRUE	reported	igd	2	TRUE	NA
rs13032694	G	A	G	A	-0.20082	-0.123736	0.969	0.978477	FALSE	FALSE	FALSE	UQATse	136053707	0.62525	0.253338	outcome	TRUE	reported	textfile	2	136811277	0.042954	2.94002e-06	520580	ebi-a-GCST90014023	|| id:ebi-a-GCST90014023	TRUE	reported	igd	2	TRUE	NA
rs13086363	C	T	C	T	-0.070183	-0.0137278	0.568	0.579047	FALSE	FALSE	FALSE	UQATse	12634210	0.852738	0.0739545	outcome	TRUE	reported	textfile	3	12675709	0.014587	1.5e-06	520580	ebi-a-GCST90014023	|| id:ebi-a-GCST90014023	TRUE	reported	igd	2	TRUE	NA
rs13147049	G	A	G	A	-0.109522	0.123137	0.641	0.546612	FALSE	FALSE	FALSE	UQATse	122272715	0.0927107	0.0732401	outcome	TRUE	reported	textfile	4	123193870	0.014689	8.92072e-14	520580	ebi-a-GCST90014023	|| id:ebi-a-GCST90014023	TRUE	reported	igd	2	TRUE	NA
rs13259300	C	A	C	A	-0.092191	-0.0085458	0.598	0.573727	FALSE	FALSE	FALSE	UQATse	119070702	0.90762	0.0736449	outcome	TRUE	reported	textfile	8	120082941	0.014669	3.27997e-10	520580	ebi-a-GCST90014023	|| id:ebi-a-GCST90014023	TRUE	reported	igd	2	TRUE	NA
rs13322900	C	T	C	T	0.070427	-0.0118238	0.46	0.430581	FALSE	FALSE	FALSE	UQATse	156732229	0.872458	0.0736517	outcome	TRUE	reported	textfile	3	156450018	0.01434	9.05003e-07	520580	ebi-a-GCST90014023	|| id:ebi-a-GCST90014023	TRUE	reported	igd	2	TRUE	NA
rs1350275	G	T	G	T	-0.093665	0.0821967	0.698	0.61505	FALSE	FALSE	FALSE	UQATse	98022969	0.274423	0.0752075	outcome	TRUE	reported	textfile	14	98489306	0.015283	8.85992e-10	520580	ebi-a-GCST90014023	|| id:ebi-a-GCST90014023	TRUE	reported	igd	2	TRUE	NA
rs1389999	T	C	T	C	0.077879	0.0229102	0.661	0.660242	FALSE	FALSE	FALSE	UQATse	14856717	0.770219	0.0784353	outcome	TRUE	reported	textfile	4	14858341	0.016819	3.64998e-06	520580	ebi-a-GCST90014023	|| id:ebi-a-GCST90014023	TRUE	reported	igd	2	TRUE	NA
rs140094365	T	G	T	G	-0.112532	0.0272272	0.135	0.0891935	FALSE	FALSE	FALSE	UQATse	147871013	0.831586	0.128027	outcome	TRUE	reported	textfile	5	147250576	0.024301	3.63999e-06	520580	ebi-a-GCST90014023	|| id:ebi-a-GCST90014023	TRUE	reported	igd	2	TRUE	NA
rs142770866	A	G	A	G	-0.136687	-0.000526017	0.084	0.0806034	FALSE	FALSE	FALSE	UQATse	10414696	0.996868	0.133993	outcome	TRUE	reported	textfile	19	10525372	0.026394	2.22998e-07	520580	ebi-a-GCST90014023	|| id:ebi-a-GCST90014023	TRUE	reported	igd	2	TRUE	NA
rs1529969	T	C	T	C	0.078858	-0.0463997	0.356	0.293068	FALSE	FALSE	FALSE	UQATse	117681133	0.562871	0.0801954	outcome	TRUE	reported	textfile	1	118223755	0.015004	1.47001e-07	520580	ebi-a-GCST90014023	|| id:ebi-a-GCST90014023	TRUE	reported	igd	2	TRUE	NA
rs1574285	T	G	T	G	-0.126548	-0.0317782	0.591	0.559705	FALSE	FALSE	FALSE	UQATse	4283137	0.6654	0.0734806	outcome	TRUE	reported	textfile	9	4283137	0.014171	4.26973e-19	520580	ebi-a-GCST90014023	|| id:ebi-a-GCST90014023	TRUE	reported	igd	2	TRUE	NA
rs1701704	G	T	G	T	0.244048	-0.104294	0.339	0.319451	FALSE	FALSE	FALSE	UQATse	56018703	0.181209	0.0780039	outcome	TRUE	reported	textfile	12	56412487	0.014558	4.5196e-63	520580	ebi-a-GCST90014023	|| id:ebi-a-GCST90014023	TRUE	reported	igd	2	TRUE	NA
rs17105278	C	T	C	T	-0.089331	-0.0444886	0.286	0.305596	FALSE	FALSE	FALSE	UQATse	68261762	0.575901	0.0795319	outcome	TRUE	reported	textfile	14	68728479	0.016673	8.41996e-08	520580	ebi-a-GCST90014023	|| id:ebi-a-GCST90014023	TRUE	reported	igd	2	TRUE	NA
rs17106304	G	C	G	C	0.115351	-0.0767632	0.656	0.655518	FALSE	TRUE	FALSE	UQATse	68793794	0.31662	0.0766537	outcome	TRUE	reported	textfile	14	69260511	0.014812	6.82967e-15	520580	ebi-a-GCST90014023	|| id:ebi-a-GCST90014023	TRUE	reported	igd	2	TRUE	NA
rs172032	C	T	C	T	-0.07586	0.0115665	0.428	0.42534	FALSE	FALSE	FALSE	UQATse	18522945	0.875386	0.0737562	outcome	TRUE	reported	textfile	19	18633755	0.014399	1.38e-07	520580	ebi-a-GCST90014023	|| id:ebi-a-GCST90014023	TRUE	reported	igd	2	TRUE	NA
rs17323934	G	C	G	C	-0.129663	-0.218467	0.223	0.184494	FALSE	TRUE	FALSE	UQATse	26864711	0.0199664	0.0938846	outcome	TRUE	reported	textfile	7	26904330	0.016818	1.26009e-14	520580	ebi-a-GCST90014023	|| id:ebi-a-GCST90014023	TRUE	reported	igd	2	TRUE	NA
rs17424046	T	C	T	C	-0.106573	0.148757	0.129	0.113143	FALSE	FALSE	FALSE	UQATse	100360088	0.197844	0.11552	outcome	TRUE	reported	textfile	8	101372316	0.023001	3.59998e-06	520580	ebi-a-GCST90014023	|| id:ebi-a-GCST90014023	TRUE	reported	igd	2	TRUE	NA
rs17623914	C	T	C	T	-0.134887	-0.0317714	0.0997	0.0708481	FALSE	FALSE	FALSE	UQATse	198701426	0.82138	0.140724	outcome	TRUE	reported	textfile	1	198670555	0.023381	7.97003e-09	520580	ebi-a-GCST90014023	|| id:ebi-a-GCST90014023	TRUE	reported	igd	2	TRUE	NA
rs1782648	A	G	A	G	0.074093	-0.0697833	0.383	0.425096	FALSE	FALSE	FALSE	UQATse	79301072	0.346577	0.074139	outcome	TRUE	reported	textfile	10	81060829	0.014514	3.31002e-07	520580	ebi-a-GCST90014023	|| id:ebi-a-GCST90014023	TRUE	reported	igd	2	TRUE	NA
rs182429	G	A	G	A	0.070923	0.107037	0.569	0.581858	FALSE	FALSE	FALSE	UQATse	159048542	0.148335	0.074052	outcome	TRUE	reported	textfile	6	159469574	0.014155	5.44001e-07	520580	ebi-a-GCST90014023	|| id:ebi-a-GCST90014023	TRUE	reported	igd	2	TRUE	NA
rs1881146	T	A	T	A	-0.09517	-0.0977077	0.311	0.27558	FALSE	TRUE	FALSE	UQATse	12494668	0.230137	0.0814227	outcome	TRUE	reported	textfile	2	12634794	0.017407	4.57004e-08	520580	ebi-a-GCST90014023	|| id:ebi-a-GCST90014023	TRUE	reported	igd	2	TRUE	NA
rs1893208	C	T	C	T	-0.083578	0.0365876	0.267	0.286186	FALSE	FALSE	FALSE	UQATse	44301189	0.652462	0.0812434	outcome	TRUE	reported	textfile	21	45721072	0.016152	2.29002e-07	520580	ebi-a-GCST90014023	|| id:ebi-a-GCST90014023	TRUE	reported	igd	2	TRUE	NA
rs1947178	G	A	G	A	-0.103267	-0.118706	0.792	0.851309	FALSE	FALSE	FALSE	UQATse	58959618	0.24638	0.102405	outcome	TRUE	reported	textfile	8	59872177	0.017134	1.67001e-09	520580	ebi-a-GCST90014023	|| id:ebi-a-GCST90014023	TRUE	reported	igd	2	TRUE	NA
rs202535	A	C	A	C	-0.141437	0.0197429	0.828	0.786378	FALSE	FALSE	FALSE	UQATse	1686343	0.825005	0.0892892	outcome	TRUE	reported	textfile	20	1666989	0.018453	1.79019e-14	520580	ebi-a-GCST90014023	|| id:ebi-a-GCST90014023	TRUE	reported	igd	2	TRUE	NA
rs2044970	G	A	G	A	-0.101879	0.0703468	0.823	0.805868	FALSE	FALSE	FALSE	UQATse	121227632	0.450334	0.0931922	outcome	TRUE	reported	textfile	4	122148787	0.020642	7.99006e-07	520580	ebi-a-GCST90014023	|| id:ebi-a-GCST90014023	TRUE	reported	igd	2	TRUE	NA
rs2111485	G	A	G	A	0.127631	-0.000474588	0.604	0.582725	FALSE	FALSE	FALSE	UQATse	162254026	0.994891	0.0741209	outcome	TRUE	reported	textfile	2	163110536	0.014455	1.05003e-18	520580	ebi-a-GCST90014023	|| id:ebi-a-GCST90014023	TRUE	reported	igd	2	TRUE	NA
rs218265	C	T	C	T	-0.098952	-0.105349	0.156	0.164631	FALSE	FALSE	FALSE	UQATse	54542832	0.288117	0.099174	outcome	TRUE	reported	textfile	4	55408999	0.020767	1.88999e-06	520580	ebi-a-GCST90014023	|| id:ebi-a-GCST90014023	TRUE	reported	igd	2	TRUE	NA
rs2188962	T	C	T	C	0.07946	0.00196751	0.404	0.317625	FALSE	FALSE	FALSE	UQATse	132435113	0.979966	0.0783512	outcome	TRUE	reported	textfile	5	131770805	0.014096	1.73002e-08	520580	ebi-a-GCST90014023	|| id:ebi-a-GCST90014023	TRUE	reported	igd	2	TRUE	NA
rs2290708	T	C	T	C	-0.073806	-0.0111524	0.265	0.236653	FALSE	FALSE	FALSE	UQATse	218387654	0.896903	0.0860694	outcome	TRUE	reported	textfile	2	219252377	0.015926	3.57998e-06	520580	ebi-a-GCST90014023	|| id:ebi-a-GCST90014023	TRUE	reported	igd	2	TRUE	NA
rs229527	A	C	A	C	0.104077	0.0840028	0.416	0.394053	FALSE	FALSE	FALSE	UQATse	37185445	0.259366	0.0744778	outcome	TRUE	reported	textfile	22	37581485	0.014138	1.82012e-13	520580	ebi-a-GCST90014023	|| id:ebi-a-GCST90014023	TRUE	reported	igd	2	TRUE	NA
rs231972	C	A	C	A	0.170939	-0.0312787	0.118	0.0906828	FALSE	FALSE	FALSE	UQATse	28527015	0.80651	0.127704	outcome	TRUE	reported	textfile	16	28538336	0.021081	5.12035e-16	520580	ebi-a-GCST90014023	|| id:ebi-a-GCST90014023	TRUE	reported	igd	2	TRUE	NA
rs238265	G	T	G	T	-0.090825	0.114135	0.695	0.677955	FALSE	FALSE	FALSE	UQATse	42356523	0.143466	0.0780138	outcome	TRUE	reported	textfile	13	42930659	0.015158	2.07998e-09	520580	ebi-a-GCST90014023	|| id:ebi-a-GCST90014023	TRUE	reported	igd	2	TRUE	NA
rs246873	T	A	T	A	0.078131	0.00953	0.297	0.278797	FALSE	TRUE	FALSE	UQATse	157173798	0.906485	0.0811247	outcome	TRUE	reported	textfile	5	156600809	0.015731	6.81005e-07	520580	ebi-a-GCST90014023	|| id:ebi-a-GCST90014023	TRUE	reported	igd	2	TRUE	NA
rs2476601	G	A	G	A	-0.64304	-0.127969	0.886	0.851881	FALSE	FALSE	FALSE	UQATse	113834946	0.213529	0.102876	outcome	TRUE	reported	textfile	1	114377568	0.020896	1e-200	520580	ebi-a-GCST90014023	|| id:ebi-a-GCST90014023	TRUE	reported	igd	2	TRUE	NA
rs2493411	C	T	C	T	0.127063	0.018618	0.132	0.168149	FALSE	FALSE	FALSE	UQATse	119964163	0.848739	0.0976158	outcome	TRUE	reported	textfile	1	120506786	0.022335	1.28e-08	520580	ebi-a-GCST90014023	|| id:ebi-a-GCST90014023	TRUE	reported	igd	2	TRUE	NA
rs2543537	T	C	T	C	-0.083441	-0.130093	0.46	0.510235	FALSE	FALSE	FALSE	UQATse	37135077	0.0760834	0.0733386	outcome	TRUE	reported	textfile	22	37531117	0.014316	5.58998e-09	520580	ebi-a-GCST90014023	|| id:ebi-a-GCST90014023	TRUE	reported	igd	2	TRUE	NA
rs2596560	C	T	C	T	0.768102	0.00203522	0.247	0.240699	FALSE	FALSE	FALSE	UQATse	31387541	0.980975	0.0853466	outcome	TRUE	reported	textfile	6	31355318	0.017872	1e-200	520580	ebi-a-GCST90014023	|| id:ebi-a-GCST90014023	TRUE	reported	igd	2	TRUE	NA
rs2608053	C	T	C	T	-0.072518	0.168969	0.53	0.569502	FALSE	FALSE	FALSE	UQATse	128063586	0.0220973	0.0738278	outcome	TRUE	reported	textfile	8	129075832	0.01396	2.04998e-07	520580	ebi-a-GCST90014023	|| id:ebi-a-GCST90014023	TRUE	reported	igd	2	TRUE	NA
rs2611211	T	C	T	C	-0.143854	-0.074333	0.824	0.761475	FALSE	FALSE	FALSE	UQATse	165654287	0.38276	0.085164	outcome	TRUE	reported	textfile	4	166575439	0.018689	1.38995e-14	520580	ebi-a-GCST90014023	|| id:ebi-a-GCST90014023	TRUE	reported	igd	2	TRUE	NA
rs2649751	G	A	G	A	0.066122	0.038371	0.546	0.484276	FALSE	FALSE	FALSE	UQATse	39323705	0.599696	0.0731102	outcome	TRUE	reported	textfile	3	39365196	0.014369	4.18996e-06	520580	ebi-a-GCST90014023	|| id:ebi-a-GCST90014023	TRUE	reported	igd	2	TRUE	NA
rs2793108	T	C	T	C	-0.065364	0.0913655	0.591	0.677529	FALSE	FALSE	FALSE	UQATse	31090176	0.241852	0.0780655	outcome	TRUE	reported	textfile	10	31379105	0.014073	3.40997e-06	520580	ebi-a-GCST90014023	|| id:ebi-a-GCST90014023	TRUE	reported	igd	2	TRUE	NA
rs3024493	A	C	A	C	-0.163855	-0.0841014	0.154	0.156144	FALSE	FALSE	FALSE	UQATse	206770623	0.406087	0.10123	outcome	TRUE	reported	textfile	1	206943968	0.019641	7.25939e-17	520580	ebi-a-GCST90014023	|| id:ebi-a-GCST90014023	TRUE	reported	igd	2	TRUE	NA
rs3087243	A	G	A	G	-0.19913	-0.0540237	0.422	0.329688	FALSE	FALSE	FALSE	UQATse	203874196	0.484146	0.0772154	outcome	TRUE	reported	textfile	2	204738919	0.014202	1.16011e-44	520580	ebi-a-GCST90014023	|| id:ebi-a-GCST90014023	TRUE	reported	igd	2	TRUE	NA
rs3098944	G	A	G	A	0.070469	-0.0856097	0.566	0.563003	FALSE	FALSE	FALSE	UQATse	29598794	0.244233	0.0735182	outcome	TRUE	reported	textfile	17	27925812	0.014856	2.1e-06	520580	ebi-a-GCST90014023	|| id:ebi-a-GCST90014023	TRUE	reported	igd	2	TRUE	NA
rs3181261	T	C	T	C	0.136292	0.0446761	0.0802	0.082626	FALSE	FALSE	FALSE	UQATse	118341956	0.735921	0.132468	outcome	TRUE	reported	textfile	11	118212671	0.025444	8.48008e-08	520580	ebi-a-GCST90014023	|| id:ebi-a-GCST90014023	TRUE	reported	igd	2	TRUE	NA
rs3184504	C	T	C	T	-0.231498	-0.00651745	0.533	0.592365	FALSE	FALSE	FALSE	UQATse	111446804	0.930052	0.0742482	outcome	TRUE	reported	textfile	12	111884608	0.014086	1.07994e-60	520580	ebi-a-GCST90014023	|| id:ebi-a-GCST90014023	TRUE	reported	igd	2	TRUE	NA
rs34536443	C	G	C	G	-0.385331	-0.278066	0.0427	0.0302392	FALSE	TRUE	FALSE	UQATse	10352442	0.186452	0.210473	outcome	TRUE	reported	textfile	19	10463118	0.038519	1.46994e-23	520580	ebi-a-GCST90014023	|| id:ebi-a-GCST90014023	TRUE	reported	igd	2	TRUE	NA
rs34593439	A	G	A	G	-0.218071	-0.0797669	0.108	0.127232	FALSE	FALSE	FALSE	UQATse	78942615	0.465418	0.109277	outcome	TRUE	reported	textfile	15	79234957	0.024119	1.53993e-19	520580	ebi-a-GCST90014023	|| id:ebi-a-GCST90014023	TRUE	reported	igd	2	TRUE	NA
rs34908535	A	G	A	G	0.132917	-0.123098	0.0729	0.0705686	FALSE	FALSE	FALSE	UQATse	134130646	0.394307	0.14451	outcome	TRUE	reported	textfile	5	133466337	0.028293	2.63003e-06	520580	ebi-a-GCST90014023	|| id:ebi-a-GCST90014023	TRUE	reported	igd	2	TRUE	NA
rs34976781	G	A	G	A	-1.29047	-0.147851	0.0881	0.113704	FALSE	FALSE	FALSE	UQATse	32620092	0.194884	0.11406	outcome	TRUE	reported	textfile	6	32587869	0.036679	1e-200	520580	ebi-a-GCST90014023	|| id:ebi-a-GCST90014023	TRUE	reported	igd	2	TRUE	NA
rs35327136	A	C	A	C	-0.119196	-0.0966591	0.156	0.0528215	FALSE	FALSE	FALSE	UQATse	45410208	0.547681	0.160767	outcome	TRUE	reported	textfile	17	43487574	0.018978	3.37e-10	520580	ebi-a-GCST90014023	|| id:ebi-a-GCST90014023	TRUE	reported	igd	2	TRUE	NA
rs35810604	T	C	T	C	0.145562	0.0603313	0.0642	0.0734684	FALSE	FALSE	FALSE	UQATse	27012614	0.666563	0.140022	outcome	TRUE	reported	textfile	1	27339105	0.030478	1.78999e-06	520580	ebi-a-GCST90014023	|| id:ebi-a-GCST90014023	TRUE	reported	igd	2	TRUE	NA
rs36104352	C	A	C	A	-0.11563	-0.108485	0.108	0.0679787	FALSE	FALSE	FALSE	UQATse	23520091	0.450558	0.143787	outcome	TRUE	reported	textfile	8	23377604	0.024581	2.55e-06	520580	ebi-a-GCST90014023	|| id:ebi-a-GCST90014023	TRUE	reported	igd	2	TRUE	NA
rs3794652	G	C	G	C	0.078056	-0.0210699	0.258	0.306789	FALSE	TRUE	FALSE	UQATse	56905899	0.790588	0.0793449	outcome	TRUE	reported	textfile	16	56939811	0.016955	4.15002e-06	520580	ebi-a-GCST90014023	|| id:ebi-a-GCST90014023	TRUE	reported	igd	2	TRUE	NA
rs3802214	C	T	C	T	-0.106609	-0.0312437	0.799	0.733639	FALSE	FALSE	FALSE	UQATse	140606084	0.705755	0.0827506	outcome	TRUE	reported	textfile	8	141616183	0.01923	2.95999e-08	520580	ebi-a-GCST90014023	|| id:ebi-a-GCST90014023	TRUE	reported	igd	2	TRUE	NA
rs3830119	C	T	C	T	0.087049	0.00791074	0.213	0.279779	FALSE	FALSE	FALSE	UQATse	39400092	0.922574	0.0813927	outcome	TRUE	reported	textfile	22	39796097	0.017945	1.23001e-06	520580	ebi-a-GCST90014023	|| id:ebi-a-GCST90014023	TRUE	reported	igd	2	TRUE	NA
rs4073745	G	A	G	A	-0.083117	0.134627	0.292	0.298362	FALSE	FALSE	FALSE	UQATse	177306340	0.0919136	0.079879	outcome	TRUE	reported	textfile	5	176733341	0.016066	2.30001e-07	520580	ebi-a-GCST90014023	|| id:ebi-a-GCST90014023	TRUE	reported	igd	2	TRUE	NA
rs41295159	G	C	G	C	-0.699552	-1.02331	0.00895	0.00176855	FALSE	TRUE	FALSE	UQATse	6106572	0.232094	0.856338	outcome	TRUE	reported	textfile	10	6148535	0.090252	9.10961e-15	520580	ebi-a-GCST90014023	|| id:ebi-a-GCST90014023	TRUE	reported	igd	2	TRUE	NA
rs41453248	C	T	C	T	0.190315	-0.0991921	0.0457	0.0262642	FALSE	FALSE	FALSE	UQATse	47237371	0.665636	0.229534	outcome	TRUE	reported	textfile	20	45866115	0.035197	6.4e-08	520580	ebi-a-GCST90014023	|| id:ebi-a-GCST90014023	TRUE	reported	igd	2	TRUE	NA
rs4548024	C	T	C	T	-0.095737	-0.0533722	0.234	0.222626	FALSE	FALSE	FALSE	UQATse	137844607	0.542964	0.0877346	outcome	TRUE	reported	textfile	6	138165744	0.016703	9.94993e-09	520580	ebi-a-GCST90014023	|| id:ebi-a-GCST90014023	TRUE	reported	igd	2	TRUE	NA
rs4794674	A	G	A	G	-0.075435	-0.0174793	0.316	0.355022	FALSE	FALSE	FALSE	UQATse	48439117	0.819422	0.076567	outcome	TRUE	reported	textfile	17	46516479	0.015305	8.27009e-07	520580	ebi-a-GCST90014023	|| id:ebi-a-GCST90014023	TRUE	reported	igd	2	TRUE	NA
rs4820827	C	T	C	T	-0.129657	-0.0444082	0.621	0.684441	FALSE	FALSE	FALSE	UQATse	30081600	0.570479	0.0782735	outcome	TRUE	reported	textfile	22	30477589	0.014267	1.00995e-19	520580	ebi-a-GCST90014023	|| id:ebi-a-GCST90014023	TRUE	reported	igd	2	TRUE	NA
rs548591	G	A	G	A	0.073428	-0.134384	0.358	0.275283	FALSE	FALSE	FALSE	UQATse	88908108	0.0990672	0.0814748	outcome	TRUE	reported	textfile	16	88974516	0.015046	1.06001e-06	520580	ebi-a-GCST90014023	|| id:ebi-a-GCST90014023	TRUE	reported	igd	2	TRUE	NA
rs55728265	T	C	T	C	0.087677	0.0191157	0.203	0.206302	FALSE	FALSE	FALSE	UQATse	38564760	0.832172	0.0902038	outcome	TRUE	reported	textfile	15	38856961	0.017175	3.31002e-07	520580	ebi-a-GCST90014023	|| id:ebi-a-GCST90014023	TRUE	reported	igd	2	TRUE	NA
rs55893453	G	A	G	A	0.094653	0.0596906	0.202	0.16007	FALSE	FALSE	FALSE	UQATse	24916498	0.546694	0.0990351	outcome	TRUE	reported	textfile	2	25139367	0.01732	4.62999e-08	520580	ebi-a-GCST90014023	|| id:ebi-a-GCST90014023	TRUE	reported	igd	2	TRUE	NA
rs559503	C	A	C	A	-0.087744	-0.0695526	0.219	0.211203	FALSE	FALSE	FALSE	UQATse	44919407	0.436997	0.0894826	outcome	TRUE	reported	textfile	2	45146546	0.017986	1.06999e-06	520580	ebi-a-GCST90014023	|| id:ebi-a-GCST90014023	TRUE	reported	igd	2	TRUE	NA
rs55993634	G	C	G	C	0.219371	0.0402269	0.0849	0.0872333	FALSE	TRUE	FALSE	UQATse	75202865	0.755858	0.129378	outcome	TRUE	reported	textfile	16	75236763	0.024379	2.28981e-19	520580	ebi-a-GCST90014023	|| id:ebi-a-GCST90014023	TRUE	reported	igd	2	TRUE	NA
rs56152581	T	C	T	C	0.083137	0.0582856	0.321	0.309463	FALSE	FALSE	FALSE	UQATse	16331385	0.460032	0.0788929	outcome	TRUE	reported	textfile	19	16442196	0.016758	7.01003e-07	520580	ebi-a-GCST90014023	|| id:ebi-a-GCST90014023	TRUE	reported	igd	2	TRUE	NA
rs56994090	C	T	C	T	-0.134255	0.0094656	0.431	0.494044	FALSE	FALSE	FALSE	UQATse	100840110	0.896939	0.0730773	outcome	TRUE	reported	textfile	14	101306447	0.014594	3.59998e-20	520580	ebi-a-GCST90014023	|| id:ebi-a-GCST90014023	TRUE	reported	igd	2	TRUE	NA
rs57209021	T	C	T	C	0.100693	0.0535676	0.226	0.21057	FALSE	FALSE	FALSE	UQATse	68168777	0.549719	0.0895507	outcome	TRUE	reported	textfile	17	66164918	0.018297	3.73001e-08	520580	ebi-a-GCST90014023	|| id:ebi-a-GCST90014023	TRUE	reported	igd	2	TRUE	NA
rs574384	A	C	A	C	-0.133602	0.121629	0.895	0.873051	FALSE	FALSE	FALSE	UQATse	35622060	0.273266	0.111019	outcome	TRUE	reported	textfile	1	36087661	0.023876	2.19999e-08	520580	ebi-a-GCST90014023	|| id:ebi-a-GCST90014023	TRUE	reported	igd	2	TRUE	NA
rs59844441	G	C	G	C	-0.091751	0.0115964	0.787	0.683091	FALSE	TRUE	FALSE	UQATse	154471705	0.883243	0.0789621	outcome	TRUE	reported	textfile	1	154444181	0.018638	8.54004e-07	520580	ebi-a-GCST90014023	|| id:ebi-a-GCST90014023	TRUE	reported	igd	2	TRUE	NA
rs59896527	T	C	T	C	0.077182	0.0942515	0.394	0.334193	FALSE	FALSE	FALSE	UQATse	128588647	0.221993	0.0771765	outcome	TRUE	reported	textfile	10	130386911	0.015918	1.24e-06	520580	ebi-a-GCST90014023	|| id:ebi-a-GCST90014023	TRUE	reported	igd	2	TRUE	NA
rs601338	A	G	A	G	0.127096	-0.0196262	0.479	0.374807	FALSE	FALSE	FALSE	UQATse	48703417	0.793582	0.075006	outcome	TRUE	reported	textfile	19	49206674	0.014419	1.20005e-18	520580	ebi-a-GCST90014023	|| id:ebi-a-GCST90014023	TRUE	reported	igd	2	TRUE	NA
rs607703	T	C	T	C	0.092015	-0.132462	0.484	0.527529	FALSE	FALSE	FALSE	UQATse	128734279	0.070283	0.0731802	outcome	TRUE	reported	textfile	11	128604174	0.01428	1.17001e-10	520580	ebi-a-GCST90014023	|| id:ebi-a-GCST90014023	TRUE	reported	igd	2	TRUE	NA
rs61476910	G	T	G	T	0.079577	0.00268659	0.338	0.401576	FALSE	FALSE	FALSE	UQATse	17888083	0.971453	0.0750741	outcome	TRUE	reported	textfile	20	17868727	0.016547	1.51999e-06	520580	ebi-a-GCST90014023	|| id:ebi-a-GCST90014023	TRUE	reported	igd	2	TRUE	NA
rs61759532	T	C	T	C	0.118379	-0.0891848	0.235	0.189195	FALSE	FALSE	FALSE	UQATse	7337072	0.338376	0.0931553	outcome	TRUE	reported	textfile	17	7240391	0.018587	1.90999e-10	520580	ebi-a-GCST90014023	|| id:ebi-a-GCST90014023	TRUE	reported	igd	2	TRUE	NA
rs61839660	T	C	T	C	-0.357441	0.145805	0.0851	0.0408732	FALSE	FALSE	FALSE	UQATse	6052734	0.423574	0.182202	outcome	TRUE	reported	textfile	10	6094697	0.026	5.25049e-43	520580	ebi-a-GCST90014023	|| id:ebi-a-GCST90014023	TRUE	reported	igd	2	TRUE	NA
rs61951270	G	T	G	T	-0.336442	-0.220021	0.0123	0.0114723	FALSE	FALSE	FALSE	UQATse	71015691	0.517609	0.340045	outcome	TRUE	reported	textfile	13	71589823	0.07301	4.06004e-06	520580	ebi-a-GCST90014023	|| id:ebi-a-GCST90014023	TRUE	reported	igd	2	TRUE	NA
rs62284579	T	G	T	G	-0.075565	-0.0304981	0.355	0.310603	FALSE	FALSE	FALSE	UQATse	142134598	0.702906	0.0799631	outcome	TRUE	reported	textfile	3	141853440	0.016077	2.59998e-06	520580	ebi-a-GCST90014023	|| id:ebi-a-GCST90014023	TRUE	reported	igd	2	TRUE	NA
rs62407874	T	C	T	C	-0.390952	0.345468	0.0263	0.0413389	FALSE	FALSE	FALSE	UQATse	33360894	0.0604784	0.184025	outcome	TRUE	reported	textfile	6	33328671	0.050272	7.44046e-15	520580	ebi-a-GCST90014023	|| id:ebi-a-GCST90014023	TRUE	reported	igd	2	TRUE	NA
rs6434435	A	G	A	G	-0.122856	-0.00309321	0.16	0.106396	FALSE	FALSE	FALSE	UQATse	191089138	0.979104	0.118099	outcome	TRUE	reported	textfile	2	191953864	0.019089	1.22999e-10	520580	ebi-a-GCST90014023	|| id:ebi-a-GCST90014023	TRUE	reported	igd	2	TRUE	NA
rs6582583	T	C	T	C	-0.095894	-0.100297	0.8	0.865079	FALSE	FALSE	FALSE	UQATse	46016809	0.349396	0.107182	outcome	TRUE	reported	textfile	12	46410592	0.018006	1.01e-07	520580	ebi-a-GCST90014023	|| id:ebi-a-GCST90014023	TRUE	reported	igd	2	TRUE	NA
rs6602699	T	C	T	C	-0.068634	0.00205757	0.39	0.387112	FALSE	FALSE	FALSE	UQATse	6442683	0.978085	0.0749025	outcome	TRUE	reported	textfile	10	6484645	0.014314	1.63001e-06	520580	ebi-a-GCST90014023	|| id:ebi-a-GCST90014023	TRUE	reported	igd	2	TRUE	NA
rs663743	A	G	A	G	-0.099964	-0.0163221	0.349	0.375833	FALSE	FALSE	FALSE	UQATse	64340263	0.829148	0.0756376	outcome	TRUE	reported	textfile	11	64107735	0.015092	3.50026e-11	520580	ebi-a-GCST90014023	|| id:ebi-a-GCST90014023	TRUE	reported	igd	2	TRUE	NA
rs67170588	A	T	A	T	0.080471	-0.0368924	0.293	0.280515	FALSE	TRUE	FALSE	UQATse	12067070	0.649186	0.0811012	outcome	TRUE	reported	textfile	6	12067303	0.015779	3.40001e-07	520580	ebi-a-GCST90014023	|| id:ebi-a-GCST90014023	TRUE	reported	igd	2	TRUE	NA
rs689	T	A	T	A	0.712	0.0557752	0.731	0.789054	FALSE	TRUE	FALSE	UQATse	2160994	0.533428	0.0895584	outcome	TRUE	reported	textfile	11	2182224	0.018527	1e-200	520580	ebi-a-GCST90014023	|| id:ebi-a-GCST90014023	TRUE	reported	igd	2	TRUE	NA
rs6908626	T	G	T	G	0.202923	0.0933507	0.166	0.115169	FALSE	FALSE	FALSE	UQATse	90296024	0.411689	0.113714	outcome	TRUE	reported	textfile	6	91005743	0.01852	6.14045e-28	520580	ebi-a-GCST90014023	|| id:ebi-a-GCST90014023	TRUE	reported	igd	2	TRUE	NA
rs6944602	A	G	A	G	-0.091562	0.0254666	0.183	0.149744	FALSE	FALSE	FALSE	UQATse	50406053	0.803889	0.102557	outcome	TRUE	reported	textfile	7	50473751	0.018007	3.68002e-07	520580	ebi-a-GCST90014023	|| id:ebi-a-GCST90014023	TRUE	reported	igd	2	TRUE	NA
rs7068821	T	G	T	G	-0.165103	0.108792	0.251	0.22988	FALSE	FALSE	FALSE	UQATse	88291278	0.209099	0.0866144	outcome	TRUE	reported	textfile	10	90051035	0.016333	5.06991e-24	520580	ebi-a-GCST90014023	|| id:ebi-a-GCST90014023	TRUE	reported	igd	2	TRUE	NA
rs706911	G	A	G	A	-0.141269	0.106855	0.0742	0.0540835	FALSE	FALSE	FALSE	UQATse	111728849	0.51169	0.162837	outcome	TRUE	reported	textfile	6	112050052	0.027414	2.56e-07	520580	ebi-a-GCST90014023	|| id:ebi-a-GCST90014023	TRUE	reported	igd	2	TRUE	NA
rs7130222	G	T	G	T	-0.091985	0.0752095	0.308	0.261989	FALSE	FALSE	FALSE	UQATse	2069226	0.365005	0.0830247	outcome	TRUE	reported	textfile	11	2090456	0.016179	1.29999e-08	520580	ebi-a-GCST90014023	|| id:ebi-a-GCST90014023	TRUE	reported	igd	2	TRUE	NA
rs71624119	A	G	A	G	-0.084277	0.00051033	0.224	0.168223	FALSE	FALSE	FALSE	UQATse	56144903	0.995844	0.0979855	outcome	TRUE	reported	textfile	5	55440730	0.016864	5.81005e-07	520580	ebi-a-GCST90014023	|| id:ebi-a-GCST90014023	TRUE	reported	igd	2	TRUE	NA
rs722988	C	T	C	T	0.082649	0.0506284	0.353	0.306884	FALSE	FALSE	FALSE	UQATse	33137219	0.522619	0.0791917	outcome	TRUE	reported	textfile	10	33426147	0.014412	9.78003e-09	520580	ebi-a-GCST90014023	|| id:ebi-a-GCST90014023	TRUE	reported	igd	2	TRUE	NA
rs7237497	C	T	C	T	-0.220466	0.165124	0.839	0.858645	FALSE	FALSE	FALSE	UQATse	12777326	0.112894	0.104158	outcome	TRUE	reported	textfile	18	12777325	0.018635	2.71019e-32	520580	ebi-a-GCST90014023	|| id:ebi-a-GCST90014023	TRUE	reported	igd	2	TRUE	NA
rs725351	T	C	T	C	0.074229	0.0469838	0.347	0.373838	FALSE	FALSE	FALSE	UQATse	90409202	0.534763	0.0756885	outcome	TRUE	reported	textfile	6	91118921	0.014955	6.92995e-07	520580	ebi-a-GCST90014023	|| id:ebi-a-GCST90014023	TRUE	reported	igd	2	TRUE	NA
rs72789002	A	C	A	C	0.217968	-0.15624	0.0311	0.038622	FALSE	FALSE	FALSE	UQATse	63988299	0.408192	0.188905	outcome	TRUE	reported	textfile	16	64022203	0.046299	2.5e-06	520580	ebi-a-GCST90014023	|| id:ebi-a-GCST90014023	TRUE	reported	igd	2	TRUE	NA
rs736374	A	G	A	G	0.069855	0.0490494	0.36	0.35011	FALSE	FALSE	FALSE	UQATse	35245397	0.520994	0.0764231	outcome	TRUE	reported	textfile	11	35266944	0.014615	1.75999e-06	520580	ebi-a-GCST90014023	|| id:ebi-a-GCST90014023	TRUE	reported	igd	2	TRUE	NA
rs74480102	A	G	A	G	-0.199561	0.104092	0.0381	0.0206025	FALSE	FALSE	FALSE	UQATse	7839283	0.687056	0.258386	outcome	TRUE	reported	textfile	17	7742601	0.041424	1.45001e-06	520580	ebi-a-GCST90014023	|| id:ebi-a-GCST90014023	TRUE	reported	igd	2	TRUE	NA
rs7668577	C	A	C	A	0.093652	0.0299537	0.312	0.310465	FALSE	FALSE	FALSE	UQATse	26121697	0.705341	0.0792174	outcome	TRUE	reported	textfile	4	26123319	0.015203	7.26006e-10	520580	ebi-a-GCST90014023	|| id:ebi-a-GCST90014023	TRUE	reported	igd	2	TRUE	NA
rs7684253	T	C	T	C	0.077006	0.00372992	0.548	0.535202	FALSE	FALSE	FALSE	UQATse	56861145	0.959523	0.0734931	outcome	TRUE	reported	textfile	4	57727311	0.015425	5.96994e-07	520580	ebi-a-GCST90014023	|| id:ebi-a-GCST90014023	TRUE	reported	igd	2	TRUE	NA
rs7688335	A	G	A	G	0.077495	-0.0602928	0.381	0.452295	FALSE	FALSE	FALSE	UQATse	153465165	0.411475	0.0734114	outcome	TRUE	reported	textfile	4	154386317	0.015849	1.01e-06	520580	ebi-a-GCST90014023	|| id:ebi-a-GCST90014023	TRUE	reported	igd	2	TRUE	NA
rs77146844	G	C	G	C	-0.217161	-0.098471	0.0373	0.0483969	FALSE	TRUE	FALSE	UQATse	59919649	0.560142	0.169011	outcome	TRUE	reported	textfile	2	60146784	0.040692	9.47e-08	520580	ebi-a-GCST90014023	|| id:ebi-a-GCST90014023	TRUE	reported	igd	2	TRUE	NA
rs7776597	G	A	G	A	0.244413	0.153206	0.959	0.975135	FALSE	FALSE	FALSE	UQATse	50947885	0.514431	0.234995	outcome	TRUE	reported	textfile	7	51015582	0.036372	1.82012e-11	520580	ebi-a-GCST90014023	|| id:ebi-a-GCST90014023	TRUE	reported	igd	2	TRUE	NA
rs7795896	T	C	T	C	-0.135435	-0.0204836	0.692	0.650041	FALSE	FALSE	FALSE	UQATse	117446559	0.788976	0.0765341	outcome	TRUE	reported	textfile	7	117086613	0.016416	1.58016e-16	520580	ebi-a-GCST90014023	|| id:ebi-a-GCST90014023	TRUE	reported	igd	2	TRUE	NA
rs78325861	G	C	G	C	-0.282082	-0.153799	0.039	0.0338562	FALSE	TRUE	FALSE	UQATse	70618733	0.437853	0.19824	outcome	TRUE	reported	textfile	10	72378489	0.042195	2.30994e-11	520580	ebi-a-GCST90014023	|| id:ebi-a-GCST90014023	TRUE	reported	igd	2	TRUE	NA
rs78526882	C	T	C	T	0.154125	-0.00146331	0.0606	0.0514833	FALSE	FALSE	FALSE	UQATse	29948917	0.993051	0.168019	outcome	TRUE	reported	textfile	9	29948915	0.033543	4.33002e-06	520580	ebi-a-GCST90014023	|| id:ebi-a-GCST90014023	TRUE	reported	igd	2	TRUE	NA
rs78885459	C	A	C	A	-0.118347	0.00951242	0.104	0.104042	FALSE	FALSE	FALSE	UQATse	109117935	0.936811	0.119986	outcome	TRUE	reported	textfile	6	109439138	0.024429	1.26999e-06	520580	ebi-a-GCST90014023	|| id:ebi-a-GCST90014023	TRUE	reported	igd	2	TRUE	NA
rs79318397	A	C	A	C	0.258722	0.361664	0.0205	0.005834	FALSE	FALSE	FALSE	UQATse	133000181	0.450343	0.479125	outcome	TRUE	reported	textfile	9	135875568	0.052173	7.09006e-07	520580	ebi-a-GCST90014023	|| id:ebi-a-GCST90014023	TRUE	reported	igd	2	TRUE	NA
rs8046043	C	G	C	G	-0.084587	0.00804142	0.392	0.31436	FALSE	TRUE	FALSE	UQATse	80250127	0.918615	0.0786993	outcome	TRUE	reported	textfile	16	80284024	0.015175	2.49e-08	520580	ebi-a-GCST90014023	|| id:ebi-a-GCST90014023	TRUE	reported	igd	2	TRUE	NA
rs844289	A	C	A	C	0.081338	0.0140571	0.35	0.397834	FALSE	FALSE	FALSE	UQATse	49081322	0.850908	0.074788	outcome	TRUE	reported	textfile	18	46607692	0.016066	4.13e-07	520580	ebi-a-GCST90014023	|| id:ebi-a-GCST90014023	TRUE	reported	igd	2	TRUE	NA
rs855330	C	T	C	T	0.111208	0.128811	0.259	0.357553	FALSE	FALSE	FALSE	UQATse	63648218	0.0925295	0.0765726	outcome	TRUE	reported	textfile	1	64113889	0.016916	4.8899e-11	520580	ebi-a-GCST90014023	|| id:ebi-a-GCST90014023	TRUE	reported	igd	2	TRUE	NA
rs9268145	G	T	G	T	0.778266	0.0652423	0.224	0.180519	FALSE	FALSE	FALSE	UQATse	32289507	0.490578	0.0946378	outcome	TRUE	reported	textfile	6	32257284	0.017211	1e-200	520580	ebi-a-GCST90014023	|| id:ebi-a-GCST90014023	TRUE	reported	igd	2	TRUE	NA
rs9277196	G	A	G	A	0.25051	0.0978345	0.526	0.530848	FALSE	FALSE	FALSE	UQATse	33056169	0.18508	0.0738221	outcome	TRUE	reported	textfile	6	33023946	0.01487	1.10994e-63	520580	ebi-a-GCST90014023	|| id:ebi-a-GCST90014023	TRUE	reported	igd	2	TRUE	NA
rs9376293	T	C	T	C	0.066464	0.015238	0.606	0.627669	FALSE	FALSE	FALSE	UQATse	137678149	0.839583	0.0752763	outcome	TRUE	reported	textfile	6	137999286	0.014305	3.38003e-06	520580	ebi-a-GCST90014023	|| id:ebi-a-GCST90014023	TRUE	reported	igd	2	TRUE	NA
rs9378200	C	T	C	T	-0.757556	0.387925	0.0569	0.0412469	FALSE	FALSE	FALSE	UQATse	31605150	0.014715	0.159031	outcome	TRUE	reported	textfile	6	31572927	0.035809	2.45019e-99	520580	ebi-a-GCST90014023	|| id:ebi-a-GCST90014023	TRUE	reported	igd	2	TRUE	NA
rs9405031	G	A	G	A	-0.146736	0.0553296	0.115	0.165696	FALSE	FALSE	FALSE	UQATse	31348547	0.570058	0.0974172	outcome	TRUE	reported	textfile	6	31316324	0.022887	1.43999e-10	520580	ebi-a-GCST90014023	|| id:ebi-a-GCST90014023	TRUE	reported	igd	2	TRUE	NA
rs9517712	C	T	C	T	-0.102063	0.0242546	0.741	0.717471	FALSE	FALSE	FALSE	UQATse	99427579	0.766122	0.0815413	outcome	TRUE	reported	textfile	13	100079833	0.015805	1.06001e-10	520580	ebi-a-GCST90014023	|| id:ebi-a-GCST90014023	TRUE	reported	igd	2	TRUE	NA
rs9542727	A	C	A	C	0.317267	-0.272392	0.125	0.0313755	FALSE	FALSE	FALSE	UQATse	71651680	0.203767	0.214331	outcome	TRUE	reported	textfile	13	72225812	0.065712	1.38e-06	520580	ebi-a-GCST90014023	|| id:ebi-a-GCST90014023	TRUE	reported	igd	2	TRUE	NA
rs9866625	A	C	A	C	-0.070668	0.0554607	0.451	0.476942	FALSE	FALSE	FALSE	UQATse	27717847	0.448532	0.0731802	outcome	TRUE	reported	textfile	3	27759338	0.015067	2.72998e-06	520580	ebi-a-GCST90014023	|| id:ebi-a-GCST90014023	TRUE	reported	igd	2	TRUE	NA
rs9897747	G	A	G	A	-0.102632	-0.0296648	0.179	0.181959	FALSE	FALSE	FALSE	UQATse	4395631	0.752177	0.0939444	outcome	TRUE	reported	textfile	17	4298926	0.019239	9.5801e-08	520580	ebi-a-GCST90014023	|| id:ebi-a-GCST90014023	TRUE	reported	igd	2	TRUE	NA

## Sheet: Table s3(Aspergillosis)
SNP	effect_allele.exposure	other_allele.exposure	effect_allele.outcome	other_allele.outcome	beta.exposure	beta.outcome	eaf.exposure	eaf.outcome	remove	palindromic	ambiguous	id.outcome	chr	pos	se.outcome	samplesize.outcome	pval.outcome	outcome	originalname.outcome	outcome.deprecated	mr_keep.outcome	data_source.outcome	chr.exposure	pos.exposure	se.exposure	pval.exposure	samplesize.exposure	id.exposure	exposure	mr_keep.exposure	pval_origin.exposure	data_source.exposure	action	mr_keep
rs10004996	C	T	C	T	-0.073847	-0.041	0.517	0.439	FALSE	FALSE	FALSE	finn-b-AB1_ASPERGILLOSIS	4	38383633	0.1517	NA	0.7871	Aspergillosis || id:finn-b-AB1_ASPERGILLOSIS	Aspergillosis	Aspergillosis || ||	TRUE	igd	4	38383633	0.014009	1.34999e-07	520580	ebi-a-GCST90014023	|| id:ebi-a-GCST90014023	TRUE	reported	igd	2	TRUE
rs10023871	A	G	A	G	-0.080184	0.1911	0.655	0.6298	FALSE	FALSE	FALSE	finn-b-AB1_ASPERGILLOSIS	4	175035339	0.1558	NA	0.2201	Aspergillosis || id:finn-b-AB1_ASPERGILLOSIS	Aspergillosis	Aspergillosis || ||	TRUE	igd	4	175035339	0.016141	6.77002e-07	520580	ebi-a-GCST90014023	|| id:ebi-a-GCST90014023	TRUE	reported	igd	2	TRUE
rs10224046	G	T	G	T	0.085811	-0.2396	0.324	0.3788	FALSE	FALSE	FALSE	finn-b-AB1_ASPERGILLOSIS	7	20386338	0.1545	NA	0.121	Aspergillosis || id:finn-b-AB1_ASPERGILLOSIS	Aspergillosis	Aspergillosis || ||	TRUE	igd	7	20386338	0.015436	2.71e-08	520580	ebi-a-GCST90014023	|| id:ebi-a-GCST90014023	TRUE	reported	igd	2	TRUE
rs1050979	G	A	G	A	0.106196	0.1111	0.515	0.4733	FALSE	FALSE	FALSE	finn-b-AB1_ASPERGILLOSIS	6	410417	0.1505	NA	0.4605	Aspergillosis || id:finn-b-AB1_ASPERGILLOSIS	Aspergillosis	Aspergillosis || ||	TRUE	igd	6	410417	0.014129	5.64937e-14	520580	ebi-a-GCST90014023	|| id:ebi-a-GCST90014023	TRUE	reported	igd	2	TRUE
rs10751776	C	A	C	A	0.078145	-0.1808	0.51	0.5523	FALSE	FALSE	FALSE	finn-b-AB1_ASPERGILLOSIS	1	25296743	0.1509	NA	0.231	Aspergillosis || id:finn-b-AB1_ASPERGILLOSIS	Aspergillosis	Aspergillosis || ||	TRUE	igd	1	25296743	0.01405	2.66999e-08	520580	ebi-a-GCST90014023	|| id:ebi-a-GCST90014023	TRUE	reported	igd	2	TRUE
rs10801128	G	A	G	A	0.096073	0.1434	0.717	0.7453	FALSE	FALSE	FALSE	finn-b-AB1_ASPERGILLOSIS	1	192515849	0.1732	NA	0.4078	Aspergillosis || id:finn-b-AB1_ASPERGILLOSIS	Aspergillosis	Aspergillosis || ||	TRUE	igd	1	192515849	0.015681	8.98008e-10	520580	ebi-a-GCST90014023	|| id:ebi-a-GCST90014023	TRUE	reported	igd	2	TRUE
rs10942481	T	C	T	C	-0.077427	0.033	0.44	0.4786	FALSE	FALSE	FALSE	finn-b-AB1_ASPERGILLOSIS	5	86257546	0.1507	NA	0.8269	Aspergillosis || id:finn-b-AB1_ASPERGILLOSIS	Aspergillosis	Aspergillosis || ||	TRUE	igd	5	86257546	0.015065	2.74998e-07	520580	ebi-a-GCST90014023	|| id:ebi-a-GCST90014023	TRUE	reported	igd	2	TRUE
rs11022095	G	A	G	A	0.071581	0.0923	0.399	0.3661	FALSE	FALSE	FALSE	finn-b-AB1_ASPERGILLOSIS	11	11986927	0.1562	NA	0.5544	Aspergillosis || id:finn-b-AB1_ASPERGILLOSIS	Aspergillosis	Aspergillosis || ||	TRUE	igd	11	11986927	0.015585	4.36999e-06	520580	ebi-a-GCST90014023	|| id:ebi-a-GCST90014023	TRUE	reported	igd	2	TRUE
rs11136791	A	G	A	G	-0.226984	0.1536	0.973	0.9771	FALSE	FALSE	FALSE	finn-b-AB1_ASPERGILLOSIS	8	4769430	0.5098	NA	0.7633	Aspergillosis || id:finn-b-AB1_ASPERGILLOSIS	Aspergillosis	Aspergillosis || ||	TRUE	igd	8	4769430	0.047464	1.73002e-06	520580	ebi-a-GCST90014023	|| id:ebi-a-GCST90014023	TRUE	reported	igd	2	TRUE
rs11203203	A	G	A	G	0.143803	0.1342	0.349	0.2798	FALSE	FALSE	FALSE	finn-b-AB1_ASPERGILLOSIS	21	43836186	0.1658	NA	0.4184	Aspergillosis || id:finn-b-AB1_ASPERGILLOSIS	Aspergillosis	Aspergillosis || ||	TRUE	igd	21	43836186	0.014405	1.81009e-23	520580	ebi-a-GCST90014023	|| id:ebi-a-GCST90014023	TRUE	reported	igd	2	TRUE
rs11240547	G	A	G	A	0.073729	0.0094	0.633	0.6661	FALSE	FALSE	FALSE	finn-b-AB1_ASPERGILLOSIS	1	205632932	0.1605	NA	0.9531	Aspergillosis || id:finn-b-AB1_ASPERGILLOSIS	Aspergillosis	Aspergillosis || ||	TRUE	igd	1	205632932	0.01531	1.47001e-06	520580	ebi-a-GCST90014023	|| id:ebi-a-GCST90014023	TRUE	reported	igd	2	TRUE
rs11245318	T	C	T	C	-0.106022	-0.316	0.125	0.09786	FALSE	FALSE	FALSE	finn-b-AB1_ASPERGILLOSIS	10	126303580	0.2487	NA	0.204	Aspergillosis || id:finn-b-AB1_ASPERGILLOSIS	Aspergillosis	Aspergillosis || ||	TRUE	igd	10	126303580	0.022827	3.40997e-06	520580	ebi-a-GCST90014023	|| id:ebi-a-GCST90014023	TRUE	reported	igd	2	TRUE
rs11264545	T	G	T	G	-0.069785	-0.1465	0.418	0.4246	FALSE	FALSE	FALSE	finn-b-AB1_ASPERGILLOSIS	1	156740872	0.1528	NA	0.3377	Aspergillosis || id:finn-b-AB1_ASPERGILLOSIS	Aspergillosis	Aspergillosis || ||	TRUE	igd	1	156740872	0.014879	2.72998e-06	520580	ebi-a-GCST90014023	|| id:ebi-a-GCST90014023	TRUE	reported	igd	2	TRUE
rs112923750	A	G	A	G	0.140697	-0.0484	0.0679	0.0795	FALSE	FALSE	FALSE	finn-b-AB1_ASPERGILLOSIS	2	204148901	0.2889	NA	0.8668	Aspergillosis || id:finn-b-AB1_ASPERGILLOSIS	Aspergillosis	Aspergillosis || ||	TRUE	igd	2	204148901	0.028069	5.36995e-07	520580	ebi-a-GCST90014023	|| id:ebi-a-GCST90014023	TRUE	reported	igd	2	TRUE
rs114378220	T	C	T	C	0.177902	0.2276	0.0703	0.05844	FALSE	FALSE	FALSE	finn-b-AB1_ASPERGILLOSIS	5	110566360	0.3291	NA	0.489199	Aspergillosis || id:finn-b-AB1_ASPERGILLOSIS	Aspergillosis	Aspergillosis || ||	TRUE	igd	5	110566360	0.030444	5.10999e-09	520580	ebi-a-GCST90014023	|| id:ebi-a-GCST90014023	TRUE	reported	igd	2	TRUE
rs115696001	T	C	T	C	0.209849	0.4348	0.027	0.04009	FALSE	FALSE	FALSE	finn-b-AB1_ASPERGILLOSIS	1	200806550	0.3908	NA	0.2659	Aspergillosis || id:finn-b-AB1_ASPERGILLOSIS	Aspergillosis	Aspergillosis || ||	TRUE	igd	1	200806550	0.043934	1.78e-06	520580	ebi-a-GCST90014023	|| id:ebi-a-GCST90014023	TRUE	reported	igd	2	TRUE
rs116495604	C	T	C	T	0.220987	0.5025	0.0276	0.02784	FALSE	FALSE	FALSE	finn-b-AB1_ASPERGILLOSIS	18	12888925	0.467	NA	0.282	Aspergillosis || id:finn-b-AB1_ASPERGILLOSIS	Aspergillosis	Aspergillosis || ||	TRUE	igd	18	12888925	0.042614	2.15001e-07	520580	ebi-a-GCST90014023	|| id:ebi-a-GCST90014023	TRUE	reported	igd	2	TRUE
rs116592029	C	T	C	T	-0.183712	0.416	0.0378	0.02704	FALSE	FALSE	FALSE	finn-b-AB1_ASPERGILLOSIS	3	168705590	0.4534	NA	0.3589	Aspergillosis || id:finn-b-AB1_ASPERGILLOSIS	Aspergillosis	Aspergillosis || ||	TRUE	igd	3	168705590	0.040208	4.90004e-06	520580	ebi-a-GCST90014023	|| id:ebi-a-GCST90014023	TRUE	reported	igd	2	TRUE
rs116626221	T	C	T	C	-0.700129	0.3807	0.0542	0.04775	FALSE	FALSE	FALSE	finn-b-AB1_ASPERGILLOSIS	6	32770355	0.3442	NA	0.2687	Aspergillosis || id:finn-b-AB1_ASPERGILLOSIS	Aspergillosis	Aspergillosis || ||	TRUE	igd	6	32770355	0.035855	6.4998e-85	520580	ebi-a-GCST90014023	|| id:ebi-a-GCST90014023	TRUE	reported	igd	2	TRUE
rs117063865	A	T	A	T	0.202089	-0.127	0.0314	0.02566	FALSE	TRUE	FALSE	finn-b-AB1_ASPERGILLOSIS	21	29008995	0.4761	NA	0.7897	Aspergillosis || id:finn-b-AB1_ASPERGILLOSIS	Aspergillosis	Aspergillosis || ||	TRUE	igd	21	29008995	0.042036	1.52999e-06	520580	ebi-a-GCST90014023	|| id:ebi-a-GCST90014023	TRUE	reported	igd	2	TRUE
rs11940117	T	C	T	C	0.078728	0.1612	0.488	0.526	FALSE	FALSE	FALSE	finn-b-AB1_ASPERGILLOSIS	4	10726707	0.1513	NA	0.2868	Aspergillosis || id:finn-b-AB1_ASPERGILLOSIS	Aspergillosis	Aspergillosis || ||	TRUE	igd	4	10726707	0.015313	2.72998e-07	520580	ebi-a-GCST90014023	|| id:ebi-a-GCST90014023	TRUE	reported	igd	2	TRUE
rs12128789	C	T	C	T	0.126969	0.2247	0.132	0.1139	FALSE	FALSE	FALSE	finn-b-AB1_ASPERGILLOSIS	1	212852832	0.2359	NA	0.3409	Aspergillosis || id:finn-b-AB1_ASPERGILLOSIS	Aspergillosis	Aspergillosis || ||	TRUE	igd	1	212852832	0.021535	3.73001e-09	520580	ebi-a-GCST90014023	|| id:ebi-a-GCST90014023	TRUE	reported	igd	2	TRUE
rs12137048	G	A	G	A	-0.097687	-0.1894	0.175	0.1426	FALSE	FALSE	FALSE	finn-b-AB1_ASPERGILLOSIS	1	172779584	0.2185	NA	0.3859	Aspergillosis || id:finn-b-AB1_ASPERGILLOSIS	Aspergillosis	Aspergillosis || ||	TRUE	igd	1	172779584	0.01859	1.47999e-07	520580	ebi-a-GCST90014023	|| id:ebi-a-GCST90014023	TRUE	reported	igd	2	TRUE
rs12225187	A	G	A	G	0.08204	0.0856	0.631	0.5515	FALSE	FALSE	FALSE	finn-b-AB1_ASPERGILLOSIS	11	116793231	0.1523	NA	0.5739	Aspergillosis || id:finn-b-AB1_ASPERGILLOSIS	Aspergillosis	Aspergillosis || ||	TRUE	igd	11	116793231	0.015176	6.45e-08	520580	ebi-a-GCST90014023	|| id:ebi-a-GCST90014023	TRUE	reported	igd	2	TRUE
rs12257077	T	C	T	C	0.231245	-0.1252	0.0319	0.01863	FALSE	FALSE	FALSE	finn-b-AB1_ASPERGILLOSIS	10	6071545	0.5429	NA	0.8176	Aspergillosis || id:finn-b-AB1_ASPERGILLOSIS	Aspergillosis	Aspergillosis || ||	TRUE	igd	10	6071545	0.036955	3.91003e-10	520580	ebi-a-GCST90014023	|| id:ebi-a-GCST90014023	TRUE	reported	igd	2	TRUE
rs12464462	G	A	G	A	-0.087955	-0.06	0.41	0.3868	FALSE	FALSE	FALSE	finn-b-AB1_ASPERGILLOSIS	2	60636416	0.1544	NA	0.6975	Aspergillosis || id:finn-b-AB1_ASPERGILLOSIS	Aspergillosis	Aspergillosis || ||	TRUE	igd	2	60636416	0.014341	8.60994e-10	520580	ebi-a-GCST90014023	|| id:ebi-a-GCST90014023	TRUE	reported	igd	2	TRUE
rs12597485	A	G	A	G	-0.076718	0.0183	0.35	0.2891	FALSE	FALSE	FALSE	finn-b-AB1_ASPERGILLOSIS	16	11477068	0.1662	NA	0.9123	Aspergillosis || id:finn-b-AB1_ASPERGILLOSIS	Aspergillosis	Aspergillosis || ||	TRUE	igd	16	11477068	0.014648	1.63001e-07	520580	ebi-a-GCST90014023	|| id:ebi-a-GCST90014023	TRUE	reported	igd	2	TRUE
rs12644686	G	C	G	C	-0.10775	0.1273	0.194	0.2505	FALSE	TRUE	FALSE	finn-b-AB1_ASPERGILLOSIS	4	185302902	0.1751	NA	0.4672	Aspergillosis || id:finn-b-AB1_ASPERGILLOSIS	Aspergillosis	Aspergillosis || ||	TRUE	igd	4	185302902	0.01932	2.44e-08	520580	ebi-a-GCST90014023	|| id:ebi-a-GCST90014023	TRUE	reported	igd	2	TRUE
rs12722572	T	C	T	C	0.227006	0.0884	0.023	0.02672	FALSE	FALSE	FALSE	finn-b-AB1_ASPERGILLOSIS	10	6067187	0.4713	NA	0.8513	Aspergillosis || id:finn-b-AB1_ASPERGILLOSIS	Aspergillosis	Aspergillosis || ||	TRUE	igd	10	6067187	0.045777	7.09006e-07	520580	ebi-a-GCST90014023	|| id:ebi-a-GCST90014023	TRUE	reported	igd	2	TRUE
rs12742756	G	A	G	A	-0.083107	0.0713	0.428	0.4527	FALSE	FALSE	FALSE	finn-b-AB1_ASPERGILLOSIS	1	38347417	0.1511	NA	0.6369	Aspergillosis || id:finn-b-AB1_ASPERGILLOSIS	Aspergillosis	Aspergillosis || ||	TRUE	igd	1	38347417	0.015077	3.53997e-08	520580	ebi-a-GCST90014023	|| id:ebi-a-GCST90014023	TRUE	reported	igd	2	TRUE
rs12927355	T	C	T	C	-0.203881	-0.228	0.316	0.3038	FALSE	FALSE	FALSE	finn-b-AB1_ASPERGILLOSIS	16	11194771	0.1649	NA	0.1668	Aspergillosis || id:finn-b-AB1_ASPERGILLOSIS	Aspergillosis	Aspergillosis || ||	TRUE	igd	16	11194771	0.015188	4.40961e-41	520580	ebi-a-GCST90014023	|| id:ebi-a-GCST90014023	TRUE	reported	igd	2	TRUE
rs13032694	G	A	G	A	-0.20082	0.7605	0.969	0.9777	FALSE	FALSE	FALSE	finn-b-AB1_ASPERGILLOSIS	2	136811277	0.5144	NA	0.1393	Aspergillosis || id:finn-b-AB1_ASPERGILLOSIS	Aspergillosis	Aspergillosis || ||	TRUE	igd	2	136811277	0.042954	2.94002e-06	520580	ebi-a-GCST90014023	|| id:ebi-a-GCST90014023	TRUE	reported	igd	2	TRUE
rs13086363	C	T	C	T	-0.070183	-0.207	0.568	0.5799	FALSE	FALSE	FALSE	finn-b-AB1_ASPERGILLOSIS	3	12675709	0.1523	NA	0.1742	Aspergillosis || id:finn-b-AB1_ASPERGILLOSIS	Aspergillosis	Aspergillosis || ||	TRUE	igd	3	12675709	0.014587	1.5e-06	520580	ebi-a-GCST90014023	|| id:ebi-a-GCST90014023	TRUE	reported	igd	2	TRUE
rs13147049	G	A	G	A	-0.109522	0.0314	0.641	0.5474	FALSE	FALSE	FALSE	finn-b-AB1_ASPERGILLOSIS	4	123193870	0.1513	NA	0.8358	Aspergillosis || id:finn-b-AB1_ASPERGILLOSIS	Aspergillosis	Aspergillosis || ||	TRUE	igd	4	123193870	0.014689	8.92072e-14	520580	ebi-a-GCST90014023	|| id:ebi-a-GCST90014023	TRUE	reported	igd	2	TRUE
rs13259300	C	A	C	A	-0.092191	-0.0669	0.598	0.5744	FALSE	FALSE	FALSE	finn-b-AB1_ASPERGILLOSIS	8	120082941	0.1523	NA	0.6603	Aspergillosis || id:finn-b-AB1_ASPERGILLOSIS	Aspergillosis	Aspergillosis || ||	TRUE	igd	8	120082941	0.014669	3.27997e-10	520580	ebi-a-GCST90014023	|| id:ebi-a-GCST90014023	TRUE	reported	igd	2	TRUE
rs13322900	C	T	C	T	0.070427	-0.0357	0.46	0.4303	FALSE	FALSE	FALSE	finn-b-AB1_ASPERGILLOSIS	3	156450018	0.1516	NA	0.814	Aspergillosis || id:finn-b-AB1_ASPERGILLOSIS	Aspergillosis	Aspergillosis || ||	TRUE	igd	3	156450018	0.01434	9.05003e-07	520580	ebi-a-GCST90014023	|| id:ebi-a-GCST90014023	TRUE	reported	igd	2	TRUE
rs1350275	G	T	G	T	-0.093665	0.1791	0.698	0.6146	FALSE	FALSE	FALSE	finn-b-AB1_ASPERGILLOSIS	14	98489306	0.1556	NA	0.2496	Aspergillosis || id:finn-b-AB1_ASPERGILLOSIS	Aspergillosis	Aspergillosis || ||	TRUE	igd	14	98489306	0.015283	8.85992e-10	520580	ebi-a-GCST90014023	|| id:ebi-a-GCST90014023	TRUE	reported	igd	2	TRUE
rs1389999	T	C	T	C	0.077879	0.2842	0.661	0.658	FALSE	FALSE	FALSE	finn-b-AB1_ASPERGILLOSIS	4	14858341	0.1625	NA	0.0802805	Aspergillosis || id:finn-b-AB1_ASPERGILLOSIS	Aspergillosis	Aspergillosis || ||	TRUE	igd	4	14858341	0.016819	3.64998e-06	520580	ebi-a-GCST90014023	|| id:ebi-a-GCST90014023	TRUE	reported	igd	2	TRUE
rs142770866	A	G	A	G	-0.136687	0.001	0.084	0.08066	FALSE	FALSE	FALSE	finn-b-AB1_ASPERGILLOSIS	19	10525372	0.2777	NA	0.9972	Aspergillosis || id:finn-b-AB1_ASPERGILLOSIS	Aspergillosis	Aspergillosis || ||	TRUE	igd	19	10525372	0.026394	2.22998e-07	520580	ebi-a-GCST90014023	|| id:ebi-a-GCST90014023	TRUE	reported	igd	2	TRUE
rs1529969	T	C	T	C	0.078858	-0.0381	0.356	0.292	FALSE	FALSE	FALSE	finn-b-AB1_ASPERGILLOSIS	1	118223755	0.1643	NA	0.8165	Aspergillosis || id:finn-b-AB1_ASPERGILLOSIS	Aspergillosis	Aspergillosis || ||	TRUE	igd	1	118223755	0.015004	1.47001e-07	520580	ebi-a-GCST90014023	|| id:ebi-a-GCST90014023	TRUE	reported	igd	2	TRUE
rs1574285	T	G	T	G	-0.126548	0.3063	0.591	0.5595	FALSE	FALSE	FALSE	finn-b-AB1_ASPERGILLOSIS	9	4283137	0.1515	NA	0.0431797	Aspergillosis || id:finn-b-AB1_ASPERGILLOSIS	Aspergillosis	Aspergillosis || ||	TRUE	igd	9	4283137	0.014171	4.26973e-19	520580	ebi-a-GCST90014023	|| id:ebi-a-GCST90014023	TRUE	reported	igd	2	TRUE
rs1701704	G	T	G	T	0.244048	-0.1089	0.339	0.3198	FALSE	FALSE	FALSE	finn-b-AB1_ASPERGILLOSIS	12	56412487	0.1603	NA	0.4968	Aspergillosis || id:finn-b-AB1_ASPERGILLOSIS	Aspergillosis	Aspergillosis || ||	TRUE	igd	12	56412487	0.014558	4.5196e-63	520580	ebi-a-GCST90014023	|| id:ebi-a-GCST90014023	TRUE	reported	igd	2	TRUE
rs17105278	C	T	C	T	-0.089331	0.0394	0.286	0.3056	FALSE	FALSE	FALSE	finn-b-AB1_ASPERGILLOSIS	14	68728479	0.1655	NA	0.8118	Aspergillosis || id:finn-b-AB1_ASPERGILLOSIS	Aspergillosis	Aspergillosis || ||	TRUE	igd	14	68728479	0.016673	8.41996e-08	520580	ebi-a-GCST90014023	|| id:ebi-a-GCST90014023	TRUE	reported	igd	2	TRUE
rs17106304	G	C	G	C	0.115351	0.1442	0.656	0.6559	FALSE	TRUE	FALSE	finn-b-AB1_ASPERGILLOSIS	14	69260511	0.158	NA	0.3613	Aspergillosis || id:finn-b-AB1_ASPERGILLOSIS	Aspergillosis	Aspergillosis || ||	TRUE	igd	14	69260511	0.014812	6.82967e-15	520580	ebi-a-GCST90014023	|| id:ebi-a-GCST90014023	TRUE	reported	igd	2	TRUE
rs172032	C	T	C	T	-0.07586	0.4344	0.428	0.4257	FALSE	FALSE	FALSE	finn-b-AB1_ASPERGILLOSIS	19	18633755	0.153	NA	0.00452304	Aspergillosis || id:finn-b-AB1_ASPERGILLOSIS	Aspergillosis	Aspergillosis || ||	TRUE	igd	19	18633755	0.014399	1.38e-07	520580	ebi-a-GCST90014023	|| id:ebi-a-GCST90014023	TRUE	reported	igd	2	TRUE
rs17323934	G	C	G	C	-0.129663	-0.2003	0.223	0.1845	FALSE	TRUE	FALSE	finn-b-AB1_ASPERGILLOSIS	7	26904330	0.1936	NA	0.3008	Aspergillosis || id:finn-b-AB1_ASPERGILLOSIS	Aspergillosis	Aspergillosis || ||	TRUE	igd	7	26904330	0.016818	1.26009e-14	520580	ebi-a-GCST90014023	|| id:ebi-a-GCST90014023	TRUE	reported	igd	2	TRUE
rs17424046	T	C	T	C	-0.106573	0.2358	0.129	0.1136	FALSE	FALSE	FALSE	finn-b-AB1_ASPERGILLOSIS	8	101372316	0.2366	NA	0.319	Aspergillosis || id:finn-b-AB1_ASPERGILLOSIS	Aspergillosis	Aspergillosis || ||	TRUE	igd	8	101372316	0.023001	3.59998e-06	520580	ebi-a-GCST90014023	|| id:ebi-a-GCST90014023	TRUE	reported	igd	2	TRUE
rs17623914	C	T	C	T	-0.134887	-0.0928	0.0997	0.07065	FALSE	FALSE	FALSE	finn-b-AB1_ASPERGILLOSIS	1	198670555	0.2863	NA	0.745901	Aspergillosis || id:finn-b-AB1_ASPERGILLOSIS	Aspergillosis	Aspergillosis || ||	TRUE	igd	1	198670555	0.023381	7.97003e-09	520580	ebi-a-GCST90014023	|| id:ebi-a-GCST90014023	TRUE	reported	igd	2	TRUE
rs1782648	A	G	A	G	0.074093	0.1461	0.383	0.4252	FALSE	FALSE	FALSE	finn-b-AB1_ASPERGILLOSIS	10	81060829	0.1529	NA	0.3394	Aspergillosis || id:finn-b-AB1_ASPERGILLOSIS	Aspergillosis	Aspergillosis || ||	TRUE	igd	10	81060829	0.014514	3.31002e-07	520580	ebi-a-GCST90014023	|| id:ebi-a-GCST90014023	TRUE	reported	igd	2	TRUE
rs182429	G	A	G	A	0.070923	-0.1051	0.569	0.5823	FALSE	FALSE	FALSE	finn-b-AB1_ASPERGILLOSIS	6	159469574	0.1527	NA	0.491501	Aspergillosis || id:finn-b-AB1_ASPERGILLOSIS	Aspergillosis	Aspergillosis || ||	TRUE	igd	6	159469574	0.014155	5.44001e-07	520580	ebi-a-GCST90014023	|| id:ebi-a-GCST90014023	TRUE	reported	igd	2	TRUE
rs1893208	C	T	C	T	-0.083578	-0.1014	0.267	0.2865	FALSE	FALSE	FALSE	finn-b-AB1_ASPERGILLOSIS	21	45721072	0.168	NA	0.5462	Aspergillosis || id:finn-b-AB1_ASPERGILLOSIS	Aspergillosis	Aspergillosis || ||	TRUE	igd	21	45721072	0.016152	2.29002e-07	520580	ebi-a-GCST90014023	|| id:ebi-a-GCST90014023	TRUE	reported	igd	2	TRUE
rs1947178	G	A	G	A	-0.103267	0.1573	0.792	0.8514	FALSE	FALSE	FALSE	finn-b-AB1_ASPERGILLOSIS	8	59872177	0.209	NA	0.4516	Aspergillosis || id:finn-b-AB1_ASPERGILLOSIS	Aspergillosis	Aspergillosis || ||	TRUE	igd	8	59872177	0.017134	1.67001e-09	520580	ebi-a-GCST90014023	|| id:ebi-a-GCST90014023	TRUE	reported	igd	2	TRUE
rs202535	A	C	A	C	-0.141437	-0.0377	0.828	0.7864	FALSE	FALSE	FALSE	finn-b-AB1_ASPERGILLOSIS	20	1666989	0.1855	NA	0.8391	Aspergillosis || id:finn-b-AB1_ASPERGILLOSIS	Aspergillosis	Aspergillosis || ||	TRUE	igd	20	1666989	0.018453	1.79019e-14	520580	ebi-a-GCST90014023	|| id:ebi-a-GCST90014023	TRUE	reported	igd	2	TRUE
rs2044970	G	A	G	A	-0.101879	-0.176	0.823	0.8051	FALSE	FALSE	FALSE	finn-b-AB1_ASPERGILLOSIS	4	122148787	0.1928	NA	0.3614	Aspergillosis || id:finn-b-AB1_ASPERGILLOSIS	Aspergillosis	Aspergillosis || ||	TRUE	igd	4	122148787	0.020642	7.99006e-07	520580	ebi-a-GCST90014023	|| id:ebi-a-GCST90014023	TRUE	reported	igd	2	TRUE
rs2111485	G	A	G	A	0.127631	-0.1145	0.604	0.5822	FALSE	FALSE	FALSE	finn-b-AB1_ASPERGILLOSIS	2	163110536	0.1533	NA	0.4552	Aspergillosis || id:finn-b-AB1_ASPERGILLOSIS	Aspergillosis	Aspergillosis || ||	TRUE	igd	2	163110536	0.014455	1.05003e-18	520580	ebi-a-GCST90014023	|| id:ebi-a-GCST90014023	TRUE	reported	igd	2	TRUE
rs218265	C	T	C	T	-0.098952	-0.2611	0.156	0.1644	FALSE	FALSE	FALSE	finn-b-AB1_ASPERGILLOSIS	4	55408999	0.2056	NA	0.204	Aspergillosis || id:finn-b-AB1_ASPERGILLOSIS	Aspergillosis	Aspergillosis || ||	TRUE	igd	4	55408999	0.020767	1.88999e-06	520580	ebi-a-GCST90014023	|| id:ebi-a-GCST90014023	TRUE	reported	igd	2	TRUE
rs2188962	T	C	T	C	0.07946	0.1876	0.404	0.3181	FALSE	FALSE	FALSE	finn-b-AB1_ASPERGILLOSIS	5	131770805	0.1611	NA	0.2443	Aspergillosis || id:finn-b-AB1_ASPERGILLOSIS	Aspergillosis	Aspergillosis || ||	TRUE	igd	5	131770805	0.014096	1.73002e-08	520580	ebi-a-GCST90014023	|| id:ebi-a-GCST90014023	TRUE	reported	igd	2	TRUE
rs2290708	T	C	T	C	-0.073806	-0.0485	0.265	0.2367	FALSE	FALSE	FALSE	finn-b-AB1_ASPERGILLOSIS	2	219252377	0.1784	NA	0.785599	Aspergillosis || id:finn-b-AB1_ASPERGILLOSIS	Aspergillosis	Aspergillosis || ||	TRUE	igd	2	219252377	0.015926	3.57998e-06	520580	ebi-a-GCST90014023	|| id:ebi-a-GCST90014023	TRUE	reported	igd	2	TRUE
rs229527	A	C	A	C	0.104077	0.0369	0.416	0.3935	FALSE	FALSE	FALSE	finn-b-AB1_ASPERGILLOSIS	22	37581485	0.1535	NA	0.8102	Aspergillosis || id:finn-b-AB1_ASPERGILLOSIS	Aspergillosis	Aspergillosis || ||	TRUE	igd	22	37581485	0.014138	1.82012e-13	520580	ebi-a-GCST90014023	|| id:ebi-a-GCST90014023	TRUE	reported	igd	2	TRUE
rs231972	C	A	C	A	0.170939	-0.1117	0.118	0.09095	FALSE	FALSE	FALSE	finn-b-AB1_ASPERGILLOSIS	16	28538336	0.2638	NA	0.6721	Aspergillosis || id:finn-b-AB1_ASPERGILLOSIS	Aspergillosis	Aspergillosis || ||	TRUE	igd	16	28538336	0.021081	5.12035e-16	520580	ebi-a-GCST90014023	|| id:ebi-a-GCST90014023	TRUE	reported	igd	2	TRUE
rs238265	G	T	G	T	-0.090825	0.1197	0.695	0.6783	FALSE	FALSE	FALSE	finn-b-AB1_ASPERGILLOSIS	13	42930659	0.1616	NA	0.4591	Aspergillosis || id:finn-b-AB1_ASPERGILLOSIS	Aspergillosis	Aspergillosis || ||	TRUE	igd	13	42930659	0.015158	2.07998e-09	520580	ebi-a-GCST90014023	|| id:ebi-a-GCST90014023	TRUE	reported	igd	2	TRUE
rs246873	T	A	T	A	0.078131	0.1333	0.297	0.2785	FALSE	TRUE	FALSE	finn-b-AB1_ASPERGILLOSIS	5	156600809	0.1664	NA	0.4231	Aspergillosis || id:finn-b-AB1_ASPERGILLOSIS	Aspergillosis	Aspergillosis || ||	TRUE	igd	5	156600809	0.015731	6.81005e-07	520580	ebi-a-GCST90014023	|| id:ebi-a-GCST90014023	TRUE	reported	igd	2	TRUE
rs2476601	G	A	G	A	-0.64304	0.1952	0.886	0.8516	FALSE	FALSE	FALSE	finn-b-AB1_ASPERGILLOSIS	1	114377568	0.2128	NA	0.3591	Aspergillosis || id:finn-b-AB1_ASPERGILLOSIS	Aspergillosis	Aspergillosis || ||	TRUE	igd	1	114377568	0.020896	1e-200	520580	ebi-a-GCST90014023	|| id:ebi-a-GCST90014023	TRUE	reported	igd	2	TRUE
rs2493411	C	T	C	T	0.127063	0.2604	0.132	0.168	FALSE	FALSE	FALSE	finn-b-AB1_ASPERGILLOSIS	1	120506786	0.2007	NA	0.1945	Aspergillosis || id:finn-b-AB1_ASPERGILLOSIS	Aspergillosis	Aspergillosis || ||	TRUE	igd	1	120506786	0.022335	1.28e-08	520580	ebi-a-GCST90014023	|| id:ebi-a-GCST90014023	TRUE	reported	igd	2	TRUE
rs2543537	T	C	T	C	-0.083441	0.1097	0.46	0.5108	FALSE	FALSE	FALSE	finn-b-AB1_ASPERGILLOSIS	22	37531117	0.1513	NA	0.4686	Aspergillosis || id:finn-b-AB1_ASPERGILLOSIS	Aspergillosis	Aspergillosis || ||	TRUE	igd	22	37531117	0.014316	5.58998e-09	520580	ebi-a-GCST90014023	|| id:ebi-a-GCST90014023	TRUE	reported	igd	2	TRUE
rs2596560	C	T	C	T	0.768102	0.1573	0.247	0.2405	FALSE	FALSE	FALSE	finn-b-AB1_ASPERGILLOSIS	6	31355318	0.1846	NA	0.3941	Aspergillosis || id:finn-b-AB1_ASPERGILLOSIS	Aspergillosis	Aspergillosis || ||	TRUE	igd	6	31355318	0.017872	1e-200	520580	ebi-a-GCST90014023	|| id:ebi-a-GCST90014023	TRUE	reported	igd	2	TRUE
rs2608053	C	T	C	T	-0.072518	-0.1048	0.53	0.5698	FALSE	FALSE	FALSE	finn-b-AB1_ASPERGILLOSIS	8	129075832	0.152	NA	0.4903	Aspergillosis || id:finn-b-AB1_ASPERGILLOSIS	Aspergillosis	Aspergillosis || ||	TRUE	igd	8	129075832	0.01396	2.04998e-07	520580	ebi-a-GCST90014023	|| id:ebi-a-GCST90014023	TRUE	reported	igd	2	TRUE
rs2611211	T	C	T	C	-0.143854	-0.0054	0.824	0.763	FALSE	FALSE	FALSE	finn-b-AB1_ASPERGILLOSIS	4	166575439	0.1756	NA	0.9755	Aspergillosis || id:finn-b-AB1_ASPERGILLOSIS	Aspergillosis	Aspergillosis || ||	TRUE	igd	4	166575439	0.018689	1.38995e-14	520580	ebi-a-GCST90014023	|| id:ebi-a-GCST90014023	TRUE	reported	igd	2	TRUE
rs2649751	G	A	G	A	0.066122	-0.145	0.546	0.4848	FALSE	FALSE	FALSE	finn-b-AB1_ASPERGILLOSIS	3	39365196	0.1509	NA	0.3365	Aspergillosis || id:finn-b-AB1_ASPERGILLOSIS	Aspergillosis	Aspergillosis || ||	TRUE	igd	3	39365196	0.014369	4.18996e-06	520580	ebi-a-GCST90014023	|| id:ebi-a-GCST90014023	TRUE	reported	igd	2	TRUE
rs2793108	T	C	T	C	-0.065364	-0.1028	0.591	0.6756	FALSE	FALSE	FALSE	finn-b-AB1_ASPERGILLOSIS	10	31379105	0.1606	NA	0.5224	Aspergillosis || id:finn-b-AB1_ASPERGILLOSIS	Aspergillosis	Aspergillosis || ||	TRUE	igd	10	31379105	0.014073	3.40997e-06	520580	ebi-a-GCST90014023	|| id:ebi-a-GCST90014023	TRUE	reported	igd	2	TRUE
rs3024493	A	C	A	C	-0.163855	-0.1108	0.154	0.1562	FALSE	FALSE	FALSE	finn-b-AB1_ASPERGILLOSIS	1	206943968	0.2093	NA	0.5966	Aspergillosis || id:finn-b-AB1_ASPERGILLOSIS	Aspergillosis	Aspergillosis || ||	TRUE	igd	1	206943968	0.019641	7.25939e-17	520580	ebi-a-GCST90014023	|| id:ebi-a-GCST90014023	TRUE	reported	igd	2	TRUE
rs3087243	A	G	A	G	-0.19913	-0.1156	0.422	0.3295	FALSE	FALSE	FALSE	finn-b-AB1_ASPERGILLOSIS	2	204738919	0.1586	NA	0.466	Aspergillosis || id:finn-b-AB1_ASPERGILLOSIS	Aspergillosis	Aspergillosis || ||	TRUE	igd	2	204738919	0.014202	1.16011e-44	520580	ebi-a-GCST90014023	|| id:ebi-a-GCST90014023	TRUE	reported	igd	2	TRUE
rs3098944	G	A	G	A	0.070469	0.1058	0.566	0.5628	FALSE	FALSE	FALSE	finn-b-AB1_ASPERGILLOSIS	17	27925812	0.1522	NA	0.4871	Aspergillosis || id:finn-b-AB1_ASPERGILLOSIS	Aspergillosis	Aspergillosis || ||	TRUE	igd	17	27925812	0.014856	2.1e-06	520580	ebi-a-GCST90014023	|| id:ebi-a-GCST90014023	TRUE	reported	igd	2	TRUE
rs3181261	T	C	T	C	0.136292	-0.0174	0.0802	0.08201	FALSE	FALSE	FALSE	finn-b-AB1_ASPERGILLOSIS	11	118212671	0.2748	NA	0.9495	Aspergillosis || id:finn-b-AB1_ASPERGILLOSIS	Aspergillosis	Aspergillosis || ||	TRUE	igd	11	118212671	0.025444	8.48008e-08	520580	ebi-a-GCST90014023	|| id:ebi-a-GCST90014023	TRUE	reported	igd	2	TRUE
rs3184504	C	T	C	T	-0.231498	-0.1659	0.533	0.5913	FALSE	FALSE	FALSE	finn-b-AB1_ASPERGILLOSIS	12	111884608	0.1527	NA	0.2773	Aspergillosis || id:finn-b-AB1_ASPERGILLOSIS	Aspergillosis	Aspergillosis || ||	TRUE	igd	12	111884608	0.014086	1.07994e-60	520580	ebi-a-GCST90014023	|| id:ebi-a-GCST90014023	TRUE	reported	igd	2	TRUE
rs34536443	C	G	C	G	-0.385331	0.6932	0.0427	0.03037	FALSE	TRUE	FALSE	finn-b-AB1_ASPERGILLOSIS	19	10463118	0.4365	NA	0.1123	Aspergillosis || id:finn-b-AB1_ASPERGILLOSIS	Aspergillosis	Aspergillosis || ||	TRUE	igd	19	10463118	0.038519	1.46994e-23	520580	ebi-a-GCST90014023	|| id:ebi-a-GCST90014023	TRUE	reported	igd	2	TRUE
rs34593439	A	G	A	G	-0.218071	0.4145	0.108	0.1267	FALSE	FALSE	FALSE	finn-b-AB1_ASPERGILLOSIS	15	79234957	0.2235	NA	0.0636195	Aspergillosis || id:finn-b-AB1_ASPERGILLOSIS	Aspergillosis	Aspergillosis || ||	TRUE	igd	15	79234957	0.024119	1.53993e-19	520580	ebi-a-GCST90014023	|| id:ebi-a-GCST90014023	TRUE	reported	igd	2	TRUE
rs34908535	A	G	A	G	0.132917	-0.1627	0.0729	0.07043	FALSE	FALSE	FALSE	finn-b-AB1_ASPERGILLOSIS	5	133466337	0.3014	NA	0.5895	Aspergillosis || id:finn-b-AB1_ASPERGILLOSIS	Aspergillosis	Aspergillosis || ||	TRUE	igd	5	133466337	0.028293	2.63003e-06	520580	ebi-a-GCST90014023	|| id:ebi-a-GCST90014023	TRUE	reported	igd	2	TRUE
rs34976781	G	A	G	A	-1.29047	0.0033	0.0881	0.1129	FALSE	FALSE	FALSE	finn-b-AB1_ASPERGILLOSIS	6	32587869	0.2331	NA	0.9886	Aspergillosis || id:finn-b-AB1_ASPERGILLOSIS	Aspergillosis	Aspergillosis || ||	TRUE	igd	6	32587869	0.036679	1e-200	520580	ebi-a-GCST90014023	|| id:ebi-a-GCST90014023	TRUE	reported	igd	2	TRUE
rs35327136	A	C	A	C	-0.119196	-0.0646	0.156	0.0527	FALSE	FALSE	FALSE	finn-b-AB1_ASPERGILLOSIS	17	43487574	0.3231	NA	0.8416	Aspergillosis || id:finn-b-AB1_ASPERGILLOSIS	Aspergillosis	Aspergillosis || ||	TRUE	igd	17	43487574	0.018978	3.37e-10	520580	ebi-a-GCST90014023	|| id:ebi-a-GCST90014023	TRUE	reported	igd	2	TRUE
rs35810604	T	C	T	C	0.145562	-0.2352	0.0642	0.07375	FALSE	FALSE	FALSE	finn-b-AB1_ASPERGILLOSIS	1	27339105	0.2888	NA	0.4153	Aspergillosis || id:finn-b-AB1_ASPERGILLOSIS	Aspergillosis	Aspergillosis || ||	TRUE	igd	1	27339105	0.030478	1.78999e-06	520580	ebi-a-GCST90014023	|| id:ebi-a-GCST90014023	TRUE	reported	igd	2	TRUE
rs36104352	C	A	C	A	-0.11563	-0.2942	0.108	0.06797	FALSE	FALSE	FALSE	finn-b-AB1_ASPERGILLOSIS	8	23377604	0.2918	NA	0.3134	Aspergillosis || id:finn-b-AB1_ASPERGILLOSIS	Aspergillosis	Aspergillosis || ||	TRUE	igd	8	23377604	0.024581	2.55e-06	520580	ebi-a-GCST90014023	|| id:ebi-a-GCST90014023	TRUE	reported	igd	2	TRUE
rs3794652	G	C	G	C	0.078056	0.0185	0.258	0.3071	FALSE	TRUE	FALSE	finn-b-AB1_ASPERGILLOSIS	16	56939811	0.1632	NA	0.9099	Aspergillosis || id:finn-b-AB1_ASPERGILLOSIS	Aspergillosis	Aspergillosis || ||	TRUE	igd	16	56939811	0.016955	4.15002e-06	520580	ebi-a-GCST90014023	|| id:ebi-a-GCST90014023	TRUE	reported	igd	2	TRUE
rs3802214	C	T	C	T	-0.106609	0.2317	0.799	0.7333	FALSE	FALSE	FALSE	finn-b-AB1_ASPERGILLOSIS	8	141616183	0.1709	NA	0.1751	Aspergillosis || id:finn-b-AB1_ASPERGILLOSIS	Aspergillosis	Aspergillosis || ||	TRUE	igd	8	141616183	0.01923	2.95999e-08	520580	ebi-a-GCST90014023	|| id:ebi-a-GCST90014023	TRUE	reported	igd	2	TRUE
rs3830119	C	T	C	T	0.087049	-0.1407	0.213	0.2796	FALSE	FALSE	FALSE	finn-b-AB1_ASPERGILLOSIS	22	39796097	0.1687	NA	0.4042	Aspergillosis || id:finn-b-AB1_ASPERGILLOSIS	Aspergillosis	Aspergillosis || ||	TRUE	igd	22	39796097	0.017945	1.23001e-06	520580	ebi-a-GCST90014023	|| id:ebi-a-GCST90014023	TRUE	reported	igd	2	TRUE
rs4073745	G	A	G	A	-0.083117	-0.1389	0.292	0.2964	FALSE	FALSE	FALSE	finn-b-AB1_ASPERGILLOSIS	5	176733341	0.1651	NA	0.4001	Aspergillosis || id:finn-b-AB1_ASPERGILLOSIS	Aspergillosis	Aspergillosis || ||	TRUE	igd	5	176733341	0.016066	2.30001e-07	520580	ebi-a-GCST90014023	|| id:ebi-a-GCST90014023	TRUE	reported	igd	2	TRUE
rs41295159	G	C	G	C	-0.699552	1.5702	0.00895	0.001674	FALSE	TRUE	FALSE	finn-b-AB1_ASPERGILLOSIS	10	6148535	1.6122	NA	0.3301	Aspergillosis || id:finn-b-AB1_ASPERGILLOSIS	Aspergillosis	Aspergillosis || ||	TRUE	igd	10	6148535	0.090252	9.10961e-15	520580	ebi-a-GCST90014023	|| id:ebi-a-GCST90014023	TRUE	reported	igd	2	TRUE
rs41453248	C	T	C	T	0.190315	-0.3315	0.0457	0.02602	FALSE	FALSE	FALSE	finn-b-AB1_ASPERGILLOSIS	20	45866115	0.472	NA	0.4825	Aspergillosis || id:finn-b-AB1_ASPERGILLOSIS	Aspergillosis	Aspergillosis || ||	TRUE	igd	20	45866115	0.035197	6.4e-08	520580	ebi-a-GCST90014023	|| id:ebi-a-GCST90014023	TRUE	reported	igd	2	TRUE
rs4548024	C	T	C	T	-0.095737	0.177	0.234	0.2221	FALSE	FALSE	FALSE	finn-b-AB1_ASPERGILLOSIS	6	138165744	0.1799	NA	0.3254	Aspergillosis || id:finn-b-AB1_ASPERGILLOSIS	Aspergillosis	Aspergillosis || ||	TRUE	igd	6	138165744	0.016703	9.94993e-09	520580	ebi-a-GCST90014023	|| id:ebi-a-GCST90014023	TRUE	reported	igd	2	TRUE
rs4794674	A	G	A	G	-0.075435	0.0367	0.316	0.355	FALSE	FALSE	FALSE	finn-b-AB1_ASPERGILLOSIS	17	46516479	0.1576	NA	0.816	Aspergillosis || id:finn-b-AB1_ASPERGILLOSIS	Aspergillosis	Aspergillosis || ||	TRUE	igd	17	46516479	0.015305	8.27009e-07	520580	ebi-a-GCST90014023	|| id:ebi-a-GCST90014023	TRUE	reported	igd	2	TRUE
rs4820827	C	T	C	T	-0.129657	0.0112	0.621	0.6825	FALSE	FALSE	FALSE	finn-b-AB1_ASPERGILLOSIS	22	30477589	0.1614	NA	0.9445	Aspergillosis || id:finn-b-AB1_ASPERGILLOSIS	Aspergillosis	Aspergillosis || ||	TRUE	igd	22	30477589	0.014267	1.00995e-19	520580	ebi-a-GCST90014023	|| id:ebi-a-GCST90014023	TRUE	reported	igd	2	TRUE
rs548591	G	A	G	A	0.073428	-0.192	0.358	0.2754	FALSE	FALSE	FALSE	finn-b-AB1_ASPERGILLOSIS	16	88974516	0.1663	NA	0.2482	Aspergillosis || id:finn-b-AB1_ASPERGILLOSIS	Aspergillosis	Aspergillosis || ||	TRUE	igd	16	88974516	0.015046	1.06001e-06	520580	ebi-a-GCST90014023	|| id:ebi-a-GCST90014023	TRUE	reported	igd	2	TRUE
rs55728265	T	C	T	C	0.087677	-0.1309	0.203	0.2056	FALSE	FALSE	FALSE	finn-b-AB1_ASPERGILLOSIS	15	38856961	0.1866	NA	0.4832	Aspergillosis || id:finn-b-AB1_ASPERGILLOSIS	Aspergillosis	Aspergillosis || ||	TRUE	igd	15	38856961	0.017175	3.31002e-07	520580	ebi-a-GCST90014023	|| id:ebi-a-GCST90014023	TRUE	reported	igd	2	TRUE
rs55893453	G	A	G	A	0.094653	0.055	0.202	0.1603	FALSE	FALSE	FALSE	finn-b-AB1_ASPERGILLOSIS	2	25139367	0.2033	NA	0.786799	Aspergillosis || id:finn-b-AB1_ASPERGILLOSIS	Aspergillosis	Aspergillosis || ||	TRUE	igd	2	25139367	0.01732	4.62999e-08	520580	ebi-a-GCST90014023	|| id:ebi-a-GCST90014023	TRUE	reported	igd	2	TRUE
rs559503	C	A	C	A	-0.087744	0.0777	0.219	0.2104	FALSE	FALSE	FALSE	finn-b-AB1_ASPERGILLOSIS	2	45146546	0.1856	NA	0.675499	Aspergillosis || id:finn-b-AB1_ASPERGILLOSIS	Aspergillosis	Aspergillosis || ||	TRUE	igd	2	45146546	0.017986	1.06999e-06	520580	ebi-a-GCST90014023	|| id:ebi-a-GCST90014023	TRUE	reported	igd	2	TRUE
rs55993634	G	C	G	C	0.219371	0.4101	0.0849	0.08745	FALSE	TRUE	FALSE	finn-b-AB1_ASPERGILLOSIS	16	75236763	0.2657	NA	0.1228	Aspergillosis || id:finn-b-AB1_ASPERGILLOSIS	Aspergillosis	Aspergillosis || ||	TRUE	igd	16	75236763	0.024379	2.28981e-19	520580	ebi-a-GCST90014023	|| id:ebi-a-GCST90014023	TRUE	reported	igd	2	TRUE
rs56152581	T	C	T	C	0.083137	0.2741	0.321	0.3091	FALSE	FALSE	FALSE	finn-b-AB1_ASPERGILLOSIS	19	16442196	0.1627	NA	0.0921107	Aspergillosis || id:finn-b-AB1_ASPERGILLOSIS	Aspergillosis	Aspergillosis || ||	TRUE	igd	19	16442196	0.016758	7.01003e-07	520580	ebi-a-GCST90014023	|| id:ebi-a-GCST90014023	TRUE	reported	igd	2	TRUE
rs56994090	C	T	C	T	-0.134255	-0.1431	0.431	0.4928	FALSE	FALSE	FALSE	finn-b-AB1_ASPERGILLOSIS	14	101306447	0.1511	NA	0.3437	Aspergillosis || id:finn-b-AB1_ASPERGILLOSIS	Aspergillosis	Aspergillosis || ||	TRUE	igd	14	101306447	0.014594	3.59998e-20	520580	ebi-a-GCST90014023	|| id:ebi-a-GCST90014023	TRUE	reported	igd	2	TRUE
rs57209021	T	C	T	C	0.100693	0.0241	0.226	0.2104	FALSE	FALSE	FALSE	finn-b-AB1_ASPERGILLOSIS	17	66164918	0.1841	NA	0.8959	Aspergillosis || id:finn-b-AB1_ASPERGILLOSIS	Aspergillosis	Aspergillosis || ||	TRUE	igd	17	66164918	0.018297	3.73001e-08	520580	ebi-a-GCST90014023	|| id:ebi-a-GCST90014023	TRUE	reported	igd	2	TRUE
rs574384	A	C	A	C	-0.133602	0.1785	0.895	0.8727	FALSE	FALSE	FALSE	finn-b-AB1_ASPERGILLOSIS	1	36087661	0.2299	NA	0.4375	Aspergillosis || id:finn-b-AB1_ASPERGILLOSIS	Aspergillosis	Aspergillosis || ||	TRUE	igd	1	36087661	0.023876	2.19999e-08	520580	ebi-a-GCST90014023	|| id:ebi-a-GCST90014023	TRUE	reported	igd	2	TRUE
rs59896527	T	C	T	C	0.077182	-0.0191	0.394	0.3349	FALSE	FALSE	FALSE	finn-b-AB1_ASPERGILLOSIS	10	130386911	0.1591	NA	0.9046	Aspergillosis || id:finn-b-AB1_ASPERGILLOSIS	Aspergillosis	Aspergillosis || ||	TRUE	igd	10	130386911	0.015918	1.24e-06	520580	ebi-a-GCST90014023	|| id:ebi-a-GCST90014023	TRUE	reported	igd	2	TRUE
rs601338	A	G	A	G	0.127096	0.1533	0.479	0.3743	FALSE	FALSE	FALSE	finn-b-AB1_ASPERGILLOSIS	19	49206674	0.1552	NA	0.3232	Aspergillosis || id:finn-b-AB1_ASPERGILLOSIS	Aspergillosis	Aspergillosis || ||	TRUE	igd	19	49206674	0.014419	1.20005e-18	520580	ebi-a-GCST90014023	|| id:ebi-a-GCST90014023	TRUE	reported	igd	2	TRUE
rs607703	T	C	T	C	0.092015	-0.1134	0.484	0.5278	FALSE	FALSE	FALSE	finn-b-AB1_ASPERGILLOSIS	11	128604174	0.1508	NA	0.452	Aspergillosis || id:finn-b-AB1_ASPERGILLOSIS	Aspergillosis	Aspergillosis || ||	TRUE	igd	11	128604174	0.01428	1.17001e-10	520580	ebi-a-GCST90014023	|| id:ebi-a-GCST90014023	TRUE	reported	igd	2	TRUE
rs61476910	G	T	G	T	0.079577	0.185	0.338	0.4019	FALSE	FALSE	FALSE	finn-b-AB1_ASPERGILLOSIS	20	17868727	0.1556	NA	0.2343	Aspergillosis || id:finn-b-AB1_ASPERGILLOSIS	Aspergillosis	Aspergillosis || ||	TRUE	igd	20	17868727	0.016547	1.51999e-06	520580	ebi-a-GCST90014023	|| id:ebi-a-GCST90014023	TRUE	reported	igd	2	TRUE
rs61759532	T	C	T	C	0.118379	-0.1657	0.235	0.1897	FALSE	FALSE	FALSE	finn-b-AB1_ASPERGILLOSIS	17	7240391	0.191	NA	0.3856	Aspergillosis || id:finn-b-AB1_ASPERGILLOSIS	Aspergillosis	Aspergillosis || ||	TRUE	igd	17	7240391	0.018587	1.90999e-10	520580	ebi-a-GCST90014023	|| id:ebi-a-GCST90014023	TRUE	reported	igd	2	TRUE
rs61839660	T	C	T	C	-0.357441	-0.2063	0.0851	0.04073	FALSE	FALSE	FALSE	finn-b-AB1_ASPERGILLOSIS	10	6094697	0.37	NA	0.5772	Aspergillosis || id:finn-b-AB1_ASPERGILLOSIS	Aspergillosis	Aspergillosis || ||	TRUE	igd	10	6094697	0.026	5.25049e-43	520580	ebi-a-GCST90014023	|| id:ebi-a-GCST90014023	TRUE	reported	igd	2	TRUE
rs61951270	G	T	G	T	-0.336442	-0.5565	0.0123	0.01158	FALSE	FALSE	FALSE	finn-b-AB1_ASPERGILLOSIS	13	71589823	0.686	NA	0.4172	Aspergillosis || id:finn-b-AB1_ASPERGILLOSIS	Aspergillosis	Aspergillosis || ||	TRUE	igd	13	71589823	0.07301	4.06004e-06	520580	ebi-a-GCST90014023	|| id:ebi-a-GCST90014023	TRUE	reported	igd	2	TRUE
rs62284579	T	G	T	G	-0.075565	0.3536	0.355	0.3093	FALSE	FALSE	FALSE	finn-b-AB1_ASPERGILLOSIS	3	141853440	0.1641	NA	0.03125	Aspergillosis || id:finn-b-AB1_ASPERGILLOSIS	Aspergillosis	Aspergillosis || ||	TRUE	igd	3	141853440	0.016077	2.59998e-06	520580	ebi-a-GCST90014023	|| id:ebi-a-GCST90014023	TRUE	reported	igd	2	TRUE
rs62407874	T	C	T	C	-0.390952	0.0063	0.0263	0.04219	FALSE	FALSE	FALSE	finn-b-AB1_ASPERGILLOSIS	6	33328671	0.3784	NA	0.9866	Aspergillosis || id:finn-b-AB1_ASPERGILLOSIS	Aspergillosis	Aspergillosis || ||	TRUE	igd	6	33328671	0.050272	7.44046e-15	520580	ebi-a-GCST90014023	|| id:ebi-a-GCST90014023	TRUE	reported	igd	2	TRUE
rs6434435	A	G	A	G	-0.122856	-0.0609	0.16	0.1064	FALSE	FALSE	FALSE	finn-b-AB1_ASPERGILLOSIS	2	191953864	0.2413	NA	0.8006	Aspergillosis || id:finn-b-AB1_ASPERGILLOSIS	Aspergillosis	Aspergillosis || ||	TRUE	igd	2	191953864	0.019089	1.22999e-10	520580	ebi-a-GCST90014023	|| id:ebi-a-GCST90014023	TRUE	reported	igd	2	TRUE
rs6582583	T	C	T	C	-0.095894	0.1931	0.8	0.8643	FALSE	FALSE	FALSE	finn-b-AB1_ASPERGILLOSIS	12	46410592	0.2161	NA	0.3715	Aspergillosis || id:finn-b-AB1_ASPERGILLOSIS	Aspergillosis	Aspergillosis || ||	TRUE	igd	12	46410592	0.018006	1.01e-07	520580	ebi-a-GCST90014023	|| id:ebi-a-GCST90014023	TRUE	reported	igd	2	TRUE
rs6602699	T	C	T	C	-0.068634	-0.145	0.39	0.3873	FALSE	FALSE	FALSE	finn-b-AB1_ASPERGILLOSIS	10	6484645	0.1543	NA	0.3474	Aspergillosis || id:finn-b-AB1_ASPERGILLOSIS	Aspergillosis	Aspergillosis || ||	TRUE	igd	10	6484645	0.014314	1.63001e-06	520580	ebi-a-GCST90014023	|| id:ebi-a-GCST90014023	TRUE	reported	igd	2	TRUE
rs663743	A	G	A	G	-0.099964	-0.1929	0.349	0.3772	FALSE	FALSE	FALSE	finn-b-AB1_ASPERGILLOSIS	11	64107735	0.156	NA	0.2163	Aspergillosis || id:finn-b-AB1_ASPERGILLOSIS	Aspergillosis	Aspergillosis || ||	TRUE	igd	11	64107735	0.015092	3.50026e-11	520580	ebi-a-GCST90014023	|| id:ebi-a-GCST90014023	TRUE	reported	igd	2	TRUE
rs67170588	A	T	A	T	0.080471	-0.4111	0.293	0.2815	FALSE	TRUE	FALSE	finn-b-AB1_ASPERGILLOSIS	6	12067303	0.1677	NA	0.0142498	Aspergillosis || id:finn-b-AB1_ASPERGILLOSIS	Aspergillosis	Aspergillosis || ||	TRUE	igd	6	12067303	0.015779	3.40001e-07	520580	ebi-a-GCST90014023	|| id:ebi-a-GCST90014023	TRUE	reported	igd	2	TRUE
rs689	T	A	T	A	0.712	-0.0142	0.731	0.7908	FALSE	TRUE	FALSE	finn-b-AB1_ASPERGILLOSIS	11	2182224	0.185	NA	0.9387	Aspergillosis || id:finn-b-AB1_ASPERGILLOSIS	Aspergillosis	Aspergillosis || ||	TRUE	igd	11	2182224	0.018527	1e-200	520580	ebi-a-GCST90014023	|| id:ebi-a-GCST90014023	TRUE	reported	igd	2	TRUE
rs6908626	T	G	T	G	0.202923	-0.1785	0.166	0.1148	FALSE	FALSE	FALSE	finn-b-AB1_ASPERGILLOSIS	6	91005743	0.2367	NA	0.4506	Aspergillosis || id:finn-b-AB1_ASPERGILLOSIS	Aspergillosis	Aspergillosis || ||	TRUE	igd	6	91005743	0.01852	6.14045e-28	520580	ebi-a-GCST90014023	|| id:ebi-a-GCST90014023	TRUE	reported	igd	2	TRUE
rs6944602	A	G	A	G	-0.091562	0.3041	0.183	0.1495	FALSE	FALSE	FALSE	finn-b-AB1_ASPERGILLOSIS	7	50473751	0.2117	NA	0.1508	Aspergillosis || id:finn-b-AB1_ASPERGILLOSIS	Aspergillosis	Aspergillosis || ||	TRUE	igd	7	50473751	0.018007	3.68002e-07	520580	ebi-a-GCST90014023	|| id:ebi-a-GCST90014023	TRUE	reported	igd	2	TRUE
rs7068821	T	G	T	G	-0.165103	-0.0782	0.251	0.2299	FALSE	FALSE	FALSE	finn-b-AB1_ASPERGILLOSIS	10	90051035	0.1777	NA	0.6598	Aspergillosis || id:finn-b-AB1_ASPERGILLOSIS	Aspergillosis	Aspergillosis || ||	TRUE	igd	10	90051035	0.016333	5.06991e-24	520580	ebi-a-GCST90014023	|| id:ebi-a-GCST90014023	TRUE	reported	igd	2	TRUE
rs706911	G	A	G	A	-0.141269	-0.1678	0.0742	0.05421	FALSE	FALSE	FALSE	finn-b-AB1_ASPERGILLOSIS	6	112050052	0.3309	NA	0.612099	Aspergillosis || id:finn-b-AB1_ASPERGILLOSIS	Aspergillosis	Aspergillosis || ||	TRUE	igd	6	112050052	0.027414	2.56e-07	520580	ebi-a-GCST90014023	|| id:ebi-a-GCST90014023	TRUE	reported	igd	2	TRUE
rs7130222	G	T	G	T	-0.091985	-0.1393	0.308	0.2621	FALSE	FALSE	FALSE	finn-b-AB1_ASPERGILLOSIS	11	2090456	0.1713	NA	0.4162	Aspergillosis || id:finn-b-AB1_ASPERGILLOSIS	Aspergillosis	Aspergillosis || ||	TRUE	igd	11	2090456	0.016179	1.29999e-08	520580	ebi-a-GCST90014023	|| id:ebi-a-GCST90014023	TRUE	reported	igd	2	TRUE
rs71624119	A	G	A	G	-0.084277	-0.2906	0.224	0.1692	FALSE	FALSE	FALSE	finn-b-AB1_ASPERGILLOSIS	5	55440730	0.2018	NA	0.1499	Aspergillosis || id:finn-b-AB1_ASPERGILLOSIS	Aspergillosis	Aspergillosis || ||	TRUE	igd	5	55440730	0.016864	5.81005e-07	520580	ebi-a-GCST90014023	|| id:ebi-a-GCST90014023	TRUE	reported	igd	2	TRUE
rs722988	C	T	C	T	0.082649	0.1198	0.353	0.3084	FALSE	FALSE	FALSE	finn-b-AB1_ASPERGILLOSIS	10	33426147	0.1624	NA	0.4607	Aspergillosis || id:finn-b-AB1_ASPERGILLOSIS	Aspergillosis	Aspergillosis || ||	TRUE	igd	10	33426147	0.014412	9.78003e-09	520580	ebi-a-GCST90014023	|| id:ebi-a-GCST90014023	TRUE	reported	igd	2	TRUE
rs7237497	C	T	C	T	-0.220466	0.0898	0.839	0.8587	FALSE	FALSE	FALSE	finn-b-AB1_ASPERGILLOSIS	18	12777325	0.214	NA	0.675	Aspergillosis || id:finn-b-AB1_ASPERGILLOSIS	Aspergillosis	Aspergillosis || ||	TRUE	igd	18	12777325	0.018635	2.71019e-32	520580	ebi-a-GCST90014023	|| id:ebi-a-GCST90014023	TRUE	reported	igd	2	TRUE
rs725351	T	C	T	C	0.074229	-0.1218	0.347	0.3755	FALSE	FALSE	FALSE	finn-b-AB1_ASPERGILLOSIS	6	91118921	0.156	NA	0.4348	Aspergillosis || id:finn-b-AB1_ASPERGILLOSIS	Aspergillosis	Aspergillosis || ||	TRUE	igd	6	91118921	0.014955	6.92995e-07	520580	ebi-a-GCST90014023	|| id:ebi-a-GCST90014023	TRUE	reported	igd	2	TRUE
rs72789002	A	C	A	C	0.217968	-0.3978	0.0311	0.03737	FALSE	FALSE	FALSE	finn-b-AB1_ASPERGILLOSIS	16	64022203	0.4002	NA	0.3203	Aspergillosis || id:finn-b-AB1_ASPERGILLOSIS	Aspergillosis	Aspergillosis || ||	TRUE	igd	16	64022203	0.046299	2.5e-06	520580	ebi-a-GCST90014023	|| id:ebi-a-GCST90014023	TRUE	reported	igd	2	TRUE
rs736374	A	G	A	G	0.069855	0.1037	0.36	0.3499	FALSE	FALSE	FALSE	finn-b-AB1_ASPERGILLOSIS	11	35266944	0.1567	NA	0.5083	Aspergillosis || id:finn-b-AB1_ASPERGILLOSIS	Aspergillosis	Aspergillosis || ||	TRUE	igd	11	35266944	0.014615	1.75999e-06	520580	ebi-a-GCST90014023	|| id:ebi-a-GCST90014023	TRUE	reported	igd	2	TRUE
rs74480102	A	G	A	G	-0.199561	-0.4722	0.0381	0.02073	FALSE	FALSE	FALSE	finn-b-AB1_ASPERGILLOSIS	17	7742601	0.5227	NA	0.3663	Aspergillosis || id:finn-b-AB1_ASPERGILLOSIS	Aspergillosis	Aspergillosis || ||	TRUE	igd	17	7742601	0.041424	1.45001e-06	520580	ebi-a-GCST90014023	|| id:ebi-a-GCST90014023	TRUE	reported	igd	2	TRUE
rs7668577	C	A	C	A	0.093652	-0.1657	0.312	0.3105	FALSE	FALSE	FALSE	finn-b-AB1_ASPERGILLOSIS	4	26123319	0.1625	NA	0.3081	Aspergillosis || id:finn-b-AB1_ASPERGILLOSIS	Aspergillosis	Aspergillosis || ||	TRUE	igd	4	26123319	0.015203	7.26006e-10	520580	ebi-a-GCST90014023	|| id:ebi-a-GCST90014023	TRUE	reported	igd	2	TRUE
rs7684253	T	C	T	C	0.077006	0.1469	0.548	0.5366	FALSE	FALSE	FALSE	finn-b-AB1_ASPERGILLOSIS	4	57727311	0.1513	NA	0.3315	Aspergillosis || id:finn-b-AB1_ASPERGILLOSIS	Aspergillosis	Aspergillosis || ||	TRUE	igd	4	57727311	0.015425	5.96994e-07	520580	ebi-a-GCST90014023	|| id:ebi-a-GCST90014023	TRUE	reported	igd	2	TRUE
rs7688335	A	G	A	G	0.077495	-0.0589	0.381	0.4521	FALSE	FALSE	FALSE	finn-b-AB1_ASPERGILLOSIS	4	154386317	0.1516	NA	0.6974	Aspergillosis || id:finn-b-AB1_ASPERGILLOSIS	Aspergillosis	Aspergillosis || ||	TRUE	igd	4	154386317	0.015849	1.01e-06	520580	ebi-a-GCST90014023	|| id:ebi-a-GCST90014023	TRUE	reported	igd	2	TRUE
rs77146844	G	C	G	C	-0.217161	0.557	0.0373	0.04861	FALSE	TRUE	FALSE	finn-b-AB1_ASPERGILLOSIS	2	60146784	0.3512	NA	0.1128	Aspergillosis || id:finn-b-AB1_ASPERGILLOSIS	Aspergillosis	Aspergillosis || ||	TRUE	igd	2	60146784	0.040692	9.47e-08	520580	ebi-a-GCST90014023	|| id:ebi-a-GCST90014023	TRUE	reported	igd	2	TRUE
rs7776597	G	A	G	A	0.244413	0.3688	0.959	0.9747	FALSE	FALSE	FALSE	finn-b-AB1_ASPERGILLOSIS	7	51015582	0.4634	NA	0.4262	Aspergillosis || id:finn-b-AB1_ASPERGILLOSIS	Aspergillosis	Aspergillosis || ||	TRUE	igd	7	51015582	0.036372	1.82012e-11	520580	ebi-a-GCST90014023	|| id:ebi-a-GCST90014023	TRUE	reported	igd	2	TRUE
rs7795896	T	C	T	C	-0.135435	0.1922	0.692	0.6502	FALSE	FALSE	FALSE	finn-b-AB1_ASPERGILLOSIS	7	117086613	0.158	NA	0.224	Aspergillosis || id:finn-b-AB1_ASPERGILLOSIS	Aspergillosis	Aspergillosis || ||	TRUE	igd	7	117086613	0.016416	1.58016e-16	520580	ebi-a-GCST90014023	|| id:ebi-a-GCST90014023	TRUE	reported	igd	2	TRUE
rs78325861	G	C	G	C	-0.282082	-0.191	0.039	0.03315	FALSE	TRUE	FALSE	finn-b-AB1_ASPERGILLOSIS	10	72378489	0.407	NA	0.6389	Aspergillosis || id:finn-b-AB1_ASPERGILLOSIS	Aspergillosis	Aspergillosis || ||	TRUE	igd	10	72378489	0.042195	2.30994e-11	520580	ebi-a-GCST90014023	|| id:ebi-a-GCST90014023	TRUE	reported	igd	2	TRUE
rs78526882	C	T	C	T	0.154125	-0.7129	0.0606	0.0523	FALSE	FALSE	FALSE	finn-b-AB1_ASPERGILLOSIS	9	29948915	0.3476	NA	0.0402597	Aspergillosis || id:finn-b-AB1_ASPERGILLOSIS	Aspergillosis	Aspergillosis || ||	TRUE	igd	9	29948915	0.033543	4.33002e-06	520580	ebi-a-GCST90014023	|| id:ebi-a-GCST90014023	TRUE	reported	igd	2	TRUE
rs78885459	C	A	C	A	-0.118347	-0.2013	0.104	0.104	FALSE	FALSE	FALSE	finn-b-AB1_ASPERGILLOSIS	6	109439138	0.2452	NA	0.4116	Aspergillosis || id:finn-b-AB1_ASPERGILLOSIS	Aspergillosis	Aspergillosis || ||	TRUE	igd	6	109439138	0.024429	1.26999e-06	520580	ebi-a-GCST90014023	|| id:ebi-a-GCST90014023	TRUE	reported	igd	2	TRUE
rs79318397	A	C	A	C	0.258722	1.8443	0.0205	0.006101	FALSE	FALSE	FALSE	finn-b-AB1_ASPERGILLOSIS	9	135875568	0.9744	NA	0.0583902	Aspergillosis || id:finn-b-AB1_ASPERGILLOSIS	Aspergillosis	Aspergillosis || ||	TRUE	igd	9	135875568	0.052173	7.09006e-07	520580	ebi-a-GCST90014023	|| id:ebi-a-GCST90014023	TRUE	reported	igd	2	TRUE
rs8046043	C	G	C	G	-0.084587	0.1858	0.392	0.3144	FALSE	TRUE	FALSE	finn-b-AB1_ASPERGILLOSIS	16	80284024	0.162	NA	0.2515	Aspergillosis || id:finn-b-AB1_ASPERGILLOSIS	Aspergillosis	Aspergillosis || ||	TRUE	igd	16	80284024	0.015175	2.49e-08	520580	ebi-a-GCST90014023	|| id:ebi-a-GCST90014023	TRUE	reported	igd	2	TRUE
rs844289	A	C	A	C	0.081338	0.3483	0.35	0.399	FALSE	FALSE	FALSE	finn-b-AB1_ASPERGILLOSIS	18	46607692	0.1545	NA	0.0241802	Aspergillosis || id:finn-b-AB1_ASPERGILLOSIS	Aspergillosis	Aspergillosis || ||	TRUE	igd	18	46607692	0.016066	4.13e-07	520580	ebi-a-GCST90014023	|| id:ebi-a-GCST90014023	TRUE	reported	igd	2	TRUE
rs855330	C	T	C	T	0.111208	0.2132	0.259	0.3565	FALSE	FALSE	FALSE	finn-b-AB1_ASPERGILLOSIS	1	64113889	0.1586	NA	0.1788	Aspergillosis || id:finn-b-AB1_ASPERGILLOSIS	Aspergillosis	Aspergillosis || ||	TRUE	igd	1	64113889	0.016916	4.8899e-11	520580	ebi-a-GCST90014023	|| id:ebi-a-GCST90014023	TRUE	reported	igd	2	TRUE
rs9268145	G	T	G	T	0.778266	-0.415	0.224	0.181	FALSE	FALSE	FALSE	finn-b-AB1_ASPERGILLOSIS	6	32257284	0.1941	NA	0.03252	Aspergillosis || id:finn-b-AB1_ASPERGILLOSIS	Aspergillosis	Aspergillosis || ||	TRUE	igd	6	32257284	0.017211	1e-200	520580	ebi-a-GCST90014023	|| id:ebi-a-GCST90014023	TRUE	reported	igd	2	TRUE
rs9277196	G	A	G	A	0.25051	-0.0102	0.526	0.5315	FALSE	FALSE	FALSE	finn-b-AB1_ASPERGILLOSIS	6	33023946	0.1568	NA	0.9481	Aspergillosis || id:finn-b-AB1_ASPERGILLOSIS	Aspergillosis	Aspergillosis || ||	TRUE	igd	6	33023946	0.01487	1.10994e-63	520580	ebi-a-GCST90014023	|| id:ebi-a-GCST90014023	TRUE	reported	igd	2	TRUE
rs9376293	T	C	T	C	0.066464	-0.1185	0.606	0.6279	FALSE	FALSE	FALSE	finn-b-AB1_ASPERGILLOSIS	6	137999286	0.1553	NA	0.4455	Aspergillosis || id:finn-b-AB1_ASPERGILLOSIS	Aspergillosis	Aspergillosis || ||	TRUE	igd	6	137999286	0.014305	3.38003e-06	520580	ebi-a-GCST90014023	|| id:ebi-a-GCST90014023	TRUE	reported	igd	2	TRUE
rs9378200	C	T	C	T	-0.757556	0.1479	0.0569	0.0413	FALSE	FALSE	FALSE	finn-b-AB1_ASPERGILLOSIS	6	31572927	0.3616	NA	0.682501	Aspergillosis || id:finn-b-AB1_ASPERGILLOSIS	Aspergillosis	Aspergillosis || ||	TRUE	igd	6	31572927	0.035809	2.45019e-99	520580	ebi-a-GCST90014023	|| id:ebi-a-GCST90014023	TRUE	reported	igd	2	TRUE
rs9405031	G	A	G	A	-0.146736	0.0949	0.115	0.165	FALSE	FALSE	FALSE	finn-b-AB1_ASPERGILLOSIS	6	31316324	0.2026	NA	0.6393	Aspergillosis || id:finn-b-AB1_ASPERGILLOSIS	Aspergillosis	Aspergillosis || ||	TRUE	igd	6	31316324	0.022887	1.43999e-10	520580	ebi-a-GCST90014023	|| id:ebi-a-GCST90014023	TRUE	reported	igd	2	TRUE
rs9517712	C	T	C	T	-0.102063	0.0913	0.741	0.716	FALSE	FALSE	FALSE	finn-b-AB1_ASPERGILLOSIS	13	100079833	0.168	NA	0.5868	Aspergillosis || id:finn-b-AB1_ASPERGILLOSIS	Aspergillosis	Aspergillosis || ||	TRUE	igd	13	100079833	0.015805	1.06001e-10	520580	ebi-a-GCST90014023	|| id:ebi-a-GCST90014023	TRUE	reported	igd	2	TRUE
rs9897747	G	A	G	A	-0.102632	0.0266	0.179	0.1821	FALSE	FALSE	FALSE	finn-b-AB1_ASPERGILLOSIS	17	4298926	0.1934	NA	0.8904	Aspergillosis || id:finn-b-AB1_ASPERGILLOSIS	Aspergillosis	Aspergillosis || ||	TRUE	igd	17	4298926	0.019239	9.5801e-08	520580	ebi-a-GCST90014023	|| id:ebi-a-GCST90014023	TRUE	reported	igd	2	TRUE

## Sheet: Table s4（Other mycoses）
SNP	effect_allele.exposure	other_allele.exposure	effect_allele.outcome	other_allele.outcome	beta.exposure	beta.outcome	eaf.exposure	eaf.outcome	remove	palindromic	ambiguous	id.outcome	pos.outcome	pval.outcome	se.outcome	outcome	mr_keep.outcome	pval_origin.outcome	data_source.outcome	chr.exposure	pos.exposure	se.exposure	pval.exposure	samplesize.exposure	id.exposure	exposure	mr_keep.exposure	pval_origin.exposure	data_source.exposure	action	mr_keep	samplesize.outcome
rs10004996	C	T	C	T	-0.073847	-0.0234341	0.517	0.438087	FALSE	FALSE	FALSE	dRleYZ	38382012	0.891328	0.171522	outcome	TRUE	reported	textfile	4	38383633	0.014009	1.34999e-07	520580	ebi-a-GCST90014023	|| id:ebi-a-GCST90014023	TRUE	reported	igd	2	TRUE	NA
rs10023871	A	G	A	G	-0.080184	-0.0117485	0.655	0.629595	FALSE	FALSE	FALSE	dRleYZ	174114188	0.946617	0.175468	outcome	TRUE	reported	textfile	4	175035339	0.016141	6.77002e-07	520580	ebi-a-GCST90014023	|| id:ebi-a-GCST90014023	TRUE	reported	igd	2	TRUE	NA
rs10224046	G	T	G	T	0.085811	-0.0621776	0.324	0.378544	FALSE	FALSE	FALSE	dRleYZ	20346715	0.721398	0.174367	outcome	TRUE	reported	textfile	7	20386338	0.015436	2.71e-08	520580	ebi-a-GCST90014023	|| id:ebi-a-GCST90014023	TRUE	reported	igd	2	TRUE	NA
rs1050979	G	A	G	A	0.106196	0.0208671	0.515	0.47464	FALSE	FALSE	FALSE	dRleYZ	410417	0.901393	0.168416	outcome	TRUE	reported	textfile	6	410417	0.014129	5.64937e-14	520580	ebi-a-GCST90014023	|| id:ebi-a-GCST90014023	TRUE	reported	igd	2	TRUE	NA
rs10751776	C	A	C	A	0.078145	-0.0321777	0.51	0.551586	FALSE	FALSE	FALSE	dRleYZ	24970252	0.849284	0.169327	outcome	TRUE	reported	textfile	1	25296743	0.01405	2.66999e-08	520580	ebi-a-GCST90014023	|| id:ebi-a-GCST90014023	TRUE	reported	igd	2	TRUE	NA
rs10801128	G	A	G	A	0.096073	-0.108685	0.717	0.745441	FALSE	FALSE	FALSE	dRleYZ	192546719	0.576117	0.194406	outcome	TRUE	reported	textfile	1	192515849	0.015681	8.98008e-10	520580	ebi-a-GCST90014023	|| id:ebi-a-GCST90014023	TRUE	reported	igd	2	TRUE	NA
rs10942481	T	C	T	C	-0.077427	-0.00474937	0.44	0.478346	FALSE	FALSE	FALSE	dRleYZ	86961729	0.977659	0.169595	outcome	TRUE	reported	textfile	5	86257546	0.015065	2.74998e-07	520580	ebi-a-GCST90014023	|| id:ebi-a-GCST90014023	TRUE	reported	igd	2	TRUE	NA
rs11022095	G	A	G	A	0.071581	-0.0706108	0.399	0.36663	FALSE	FALSE	FALSE	dRleYZ	11965380	0.689531	0.176752	outcome	TRUE	reported	textfile	11	11986927	0.015585	4.36999e-06	520580	ebi-a-GCST90014023	|| id:ebi-a-GCST90014023	TRUE	reported	igd	2	TRUE	NA
rs11136791	A	G	A	G	-0.226984	1.02446	0.973	0.977437	FALSE	FALSE	FALSE	dRleYZ	4911908	0.0734294	0.572276	outcome	TRUE	reported	textfile	8	4769430	0.047464	1.73002e-06	520580	ebi-a-GCST90014023	|| id:ebi-a-GCST90014023	TRUE	reported	igd	2	TRUE	NA
rs11203203	A	G	A	G	0.143803	0.0379499	0.349	0.279645	FALSE	FALSE	FALSE	dRleYZ	42416077	0.840862	0.189002	outcome	TRUE	reported	textfile	21	43836186	0.014405	1.81009e-23	520580	ebi-a-GCST90014023	|| id:ebi-a-GCST90014023	TRUE	reported	igd	2	TRUE	NA
rs11240547	G	A	G	A	0.073729	0.397059	0.633	0.666374	FALSE	FALSE	FALSE	dRleYZ	205663804	0.0277824	0.180453	outcome	TRUE	reported	textfile	1	205632932	0.01531	1.47001e-06	520580	ebi-a-GCST90014023	|| id:ebi-a-GCST90014023	TRUE	reported	igd	2	TRUE	NA
rs11245318	T	C	T	C	-0.106022	0.277273	0.125	0.0978062	FALSE	FALSE	FALSE	dRleYZ	124615011	0.331543	0.285551	outcome	TRUE	reported	textfile	10	126303580	0.022827	3.40997e-06	520580	ebi-a-GCST90014023	|| id:ebi-a-GCST90014023	TRUE	reported	igd	2	TRUE	NA
rs11264545	T	G	T	G	-0.069785	-0.151432	0.418	0.423513	FALSE	FALSE	FALSE	dRleYZ	156771080	0.376462	0.171219	outcome	TRUE	reported	textfile	1	156740872	0.014879	2.72998e-06	520580	ebi-a-GCST90014023	|| id:ebi-a-GCST90014023	TRUE	reported	igd	2	TRUE	NA
rs112923750	A	G	A	G	0.140697	-0.461037	0.0679	0.0795602	FALSE	FALSE	FALSE	dRleYZ	203284178	0.148203	0.318856	outcome	TRUE	reported	textfile	2	204148901	0.028069	5.36995e-07	520580	ebi-a-GCST90014023	|| id:ebi-a-GCST90014023	TRUE	reported	igd	2	TRUE	NA
rs114378220	T	C	T	C	0.177902	-0.349346	0.0703	0.0580748	FALSE	FALSE	FALSE	dRleYZ	111230662	0.338539	0.365022	outcome	TRUE	reported	textfile	5	110566360	0.030444	5.10999e-09	520580	ebi-a-GCST90014023	|| id:ebi-a-GCST90014023	TRUE	reported	igd	2	TRUE	NA
rs115696001	T	C	T	C	0.209849	-0.161585	0.027	0.0397607	FALSE	FALSE	FALSE	dRleYZ	200837422	0.71004	0.434601	outcome	TRUE	reported	textfile	1	200806550	0.043934	1.78e-06	520580	ebi-a-GCST90014023	|| id:ebi-a-GCST90014023	TRUE	reported	igd	2	TRUE	NA
rs116495604	C	T	C	T	0.220987	0.280367	0.0276	0.02734	FALSE	FALSE	FALSE	dRleYZ	12888926	0.57052	0.494226	outcome	TRUE	reported	textfile	18	12888925	0.042614	2.15001e-07	520580	ebi-a-GCST90014023	|| id:ebi-a-GCST90014023	TRUE	reported	igd	2	TRUE	NA
rs116592029	C	T	C	T	-0.183712	-0.733695	0.0378	0.0268217	FALSE	FALSE	FALSE	dRleYZ	168987802	0.16157	0.524138	outcome	TRUE	reported	textfile	3	168705590	0.040208	4.90004e-06	520580	ebi-a-GCST90014023	|| id:ebi-a-GCST90014023	TRUE	reported	igd	2	TRUE	NA
rs116626221	T	C	T	C	-0.700129	0.278519	0.0542	0.0479067	FALSE	FALSE	FALSE	dRleYZ	32802578	0.482715	0.396784	outcome	TRUE	reported	textfile	6	32770355	0.035855	6.4998e-85	520580	ebi-a-GCST90014023	|| id:ebi-a-GCST90014023	TRUE	reported	igd	2	TRUE	NA
rs117063865	A	T	A	T	0.202089	0.618894	0.0314	0.0259982	FALSE	TRUE	FALSE	dRleYZ	27636676	0.239892	0.526604	outcome	TRUE	reported	textfile	21	29008995	0.042036	1.52999e-06	520580	ebi-a-GCST90014023	|| id:ebi-a-GCST90014023	TRUE	reported	igd	2	TRUE	NA
rs11940117	T	C	T	C	0.078728	-0.058195	0.488	0.525682	FALSE	FALSE	FALSE	dRleYZ	10725083	0.730873	0.169189	outcome	TRUE	reported	textfile	4	10726707	0.015313	2.72998e-07	520580	ebi-a-GCST90014023	|| id:ebi-a-GCST90014023	TRUE	reported	igd	2	TRUE	NA
rs12128789	C	T	C	T	0.126969	0.0971075	0.132	0.114157	FALSE	FALSE	FALSE	dRleYZ	212679490	0.716688	0.267596	outcome	TRUE	reported	textfile	1	212852832	0.021535	3.73001e-09	520580	ebi-a-GCST90014023	|| id:ebi-a-GCST90014023	TRUE	reported	igd	2	TRUE	NA
rs12137048	G	A	G	A	-0.097687	0.294382	0.175	0.142574	FALSE	FALSE	FALSE	dRleYZ	172810444	0.22339	0.24178	outcome	TRUE	reported	textfile	1	172779584	0.01859	1.47999e-07	520580	ebi-a-GCST90014023	|| id:ebi-a-GCST90014023	TRUE	reported	igd	2	TRUE	NA
rs12225187	A	G	A	G	0.08204	0.138992	0.631	0.549899	FALSE	FALSE	FALSE	dRleYZ	116922515	0.416383	0.171022	outcome	TRUE	reported	textfile	11	116793231	0.015176	6.45e-08	520580	ebi-a-GCST90014023	|| id:ebi-a-GCST90014023	TRUE	reported	igd	2	TRUE	NA
rs12257077	T	C	T	C	0.231245	0.362355	0.0319	0.0180283	FALSE	FALSE	FALSE	dRleYZ	6029582	0.550097	0.606333	outcome	TRUE	reported	textfile	10	6071545	0.036955	3.91003e-10	520580	ebi-a-GCST90014023	|| id:ebi-a-GCST90014023	TRUE	reported	igd	2	TRUE	NA
rs12463340	A	G	A	G	0.100418	0.0575987	0.382	0.355451	FALSE	FALSE	FALSE	dRleYZ	503536	0.745612	0.177537	outcome	TRUE	reported	textfile	19	503536	0.018916	1.10999e-07	520580	ebi-a-GCST90014023	|| id:ebi-a-GCST90014023	TRUE	reported	igd	2	TRUE	NA
rs12464462	G	A	G	A	-0.087955	-0.286939	0.41	0.386609	FALSE	FALSE	FALSE	dRleYZ	60409281	0.0965117	0.172646	outcome	TRUE	reported	textfile	2	60636416	0.014341	8.60994e-10	520580	ebi-a-GCST90014023	|| id:ebi-a-GCST90014023	TRUE	reported	igd	2	TRUE	NA
rs12597485	A	G	A	G	-0.076718	-0.13992	0.35	0.288356	FALSE	FALSE	FALSE	dRleYZ	11383211	0.455203	0.187368	outcome	TRUE	reported	textfile	16	11477068	0.014648	1.63001e-07	520580	ebi-a-GCST90014023	|| id:ebi-a-GCST90014023	TRUE	reported	igd	2	TRUE	NA
rs12644686	G	C	G	C	-0.10775	0.0595384	0.194	0.25201	FALSE	TRUE	FALSE	dRleYZ	184381748	0.761909	0.196513	outcome	TRUE	reported	textfile	4	185302902	0.01932	2.44e-08	520580	ebi-a-GCST90014023	|| id:ebi-a-GCST90014023	TRUE	reported	igd	2	TRUE	NA
rs12722572	T	C	T	C	0.227006	0.332585	0.023	0.0267884	FALSE	FALSE	FALSE	dRleYZ	6025224	0.523304	0.52108	outcome	TRUE	reported	textfile	10	6067187	0.045777	7.09006e-07	520580	ebi-a-GCST90014023	|| id:ebi-a-GCST90014023	TRUE	reported	igd	2	TRUE	NA
rs12742756	G	A	G	A	-0.083107	0.00994573	0.428	0.452515	FALSE	FALSE	FALSE	dRleYZ	37881745	0.953651	0.171115	outcome	TRUE	reported	textfile	1	38347417	0.015077	3.53997e-08	520580	ebi-a-GCST90014023	|| id:ebi-a-GCST90014023	TRUE	reported	igd	2	TRUE	NA
rs12927355	T	C	T	C	-0.203881	-0.150462	0.316	0.302713	FALSE	FALSE	FALSE	dRleYZ	11100914	0.414171	0.184259	outcome	TRUE	reported	textfile	16	11194771	0.015188	4.40961e-41	520580	ebi-a-GCST90014023	|| id:ebi-a-GCST90014023	TRUE	reported	igd	2	TRUE	NA
rs13032694	G	A	G	A	-0.20082	-1.08712	0.969	0.978484	FALSE	FALSE	FALSE	dRleYZ	136053707	0.070557	0.60118	outcome	TRUE	reported	textfile	2	136811277	0.042954	2.94002e-06	520580	ebi-a-GCST90014023	|| id:ebi-a-GCST90014023	TRUE	reported	igd	2	TRUE	NA
rs13086363	C	T	C	T	-0.070183	-0.163735	0.568	0.579092	FALSE	FALSE	FALSE	dRleYZ	12634210	0.338967	0.171233	outcome	TRUE	reported	textfile	3	12675709	0.014587	1.5e-06	520580	ebi-a-GCST90014023	|| id:ebi-a-GCST90014023	TRUE	reported	igd	2	TRUE	NA
rs13147049	G	A	G	A	-0.109522	-0.074068	0.641	0.546557	FALSE	FALSE	FALSE	dRleYZ	122272715	0.662335	0.169612	outcome	TRUE	reported	textfile	4	123193870	0.014689	8.92072e-14	520580	ebi-a-GCST90014023	|| id:ebi-a-GCST90014023	TRUE	reported	igd	2	TRUE	NA
rs13259300	C	A	C	A	-0.092191	0.0250797	0.598	0.573849	FALSE	FALSE	FALSE	dRleYZ	119070702	0.883884	0.171723	outcome	TRUE	reported	textfile	8	120082941	0.014669	3.27997e-10	520580	ebi-a-GCST90014023	|| id:ebi-a-GCST90014023	TRUE	reported	igd	2	TRUE	NA
rs13322900	C	T	C	T	0.070427	0.30153	0.46	0.430518	FALSE	FALSE	FALSE	dRleYZ	156732229	0.0753356	0.169549	outcome	TRUE	reported	textfile	3	156450018	0.01434	9.05003e-07	520580	ebi-a-GCST90014023	|| id:ebi-a-GCST90014023	TRUE	reported	igd	2	TRUE	NA
rs1350275	G	T	G	T	-0.093665	0.111206	0.698	0.615096	FALSE	FALSE	FALSE	dRleYZ	98022969	0.521512	0.173484	outcome	TRUE	reported	textfile	14	98489306	0.015283	8.85992e-10	520580	ebi-a-GCST90014023	|| id:ebi-a-GCST90014023	TRUE	reported	igd	2	TRUE	NA
rs1389999	T	C	T	C	0.077879	-0.291366	0.661	0.660316	FALSE	FALSE	FALSE	dRleYZ	14856717	0.105197	0.179837	outcome	TRUE	reported	textfile	4	14858341	0.016819	3.64998e-06	520580	ebi-a-GCST90014023	|| id:ebi-a-GCST90014023	TRUE	reported	igd	2	TRUE	NA
rs140094365	T	G	T	G	-0.112532	0.495238	0.135	0.0892869	FALSE	FALSE	FALSE	dRleYZ	147871013	0.0955278	0.297096	outcome	TRUE	reported	textfile	5	147250576	0.024301	3.63999e-06	520580	ebi-a-GCST90014023	|| id:ebi-a-GCST90014023	TRUE	reported	igd	2	TRUE	NA
rs142770866	A	G	A	G	-0.136687	0.0371694	0.084	0.0806232	FALSE	FALSE	FALSE	dRleYZ	10414696	0.904809	0.310812	outcome	TRUE	reported	textfile	19	10525372	0.026394	2.22998e-07	520580	ebi-a-GCST90014023	|| id:ebi-a-GCST90014023	TRUE	reported	igd	2	TRUE	NA
rs1529969	T	C	T	C	0.078858	0.207125	0.356	0.293082	FALSE	FALSE	FALSE	dRleYZ	117681133	0.26375	0.185335	outcome	TRUE	reported	textfile	1	118223755	0.015004	1.47001e-07	520580	ebi-a-GCST90014023	|| id:ebi-a-GCST90014023	TRUE	reported	igd	2	TRUE	NA
rs1574285	T	G	T	G	-0.126548	-0.250236	0.591	0.559814	FALSE	FALSE	FALSE	dRleYZ	4283137	0.14183	0.170343	outcome	TRUE	reported	textfile	9	4283137	0.014171	4.26973e-19	520580	ebi-a-GCST90014023	|| id:ebi-a-GCST90014023	TRUE	reported	igd	2	TRUE	NA
rs1701704	G	T	G	T	0.244048	-0.254844	0.339	0.319563	FALSE	FALSE	FALSE	dRleYZ	56018703	0.160413	0.181553	outcome	TRUE	reported	textfile	12	56412487	0.014558	4.5196e-63	520580	ebi-a-GCST90014023	|| id:ebi-a-GCST90014023	TRUE	reported	igd	2	TRUE	NA
rs17105278	C	T	C	T	-0.089331	-0.0407292	0.286	0.305737	FALSE	FALSE	FALSE	dRleYZ	68261762	0.825533	0.184767	outcome	TRUE	reported	textfile	14	68728479	0.016673	8.41996e-08	520580	ebi-a-GCST90014023	|| id:ebi-a-GCST90014023	TRUE	reported	igd	2	TRUE	NA
rs17106304	G	C	G	C	0.115351	0.139467	0.656	0.655541	FALSE	TRUE	FALSE	dRleYZ	68793794	0.434301	0.17838	outcome	TRUE	reported	textfile	14	69260511	0.014812	6.82967e-15	520580	ebi-a-GCST90014023	|| id:ebi-a-GCST90014023	TRUE	reported	igd	2	TRUE	NA
rs172032	C	T	C	T	-0.07586	0.0575482	0.428	0.425319	FALSE	FALSE	FALSE	dRleYZ	18522945	0.737473	0.171683	outcome	TRUE	reported	textfile	19	18633755	0.014399	1.38e-07	520580	ebi-a-GCST90014023	|| id:ebi-a-GCST90014023	TRUE	reported	igd	2	TRUE	NA
rs17323934	G	C	G	C	-0.129663	-0.0105045	0.223	0.184539	FALSE	TRUE	FALSE	dRleYZ	26864711	0.961318	0.216589	outcome	TRUE	reported	textfile	7	26904330	0.016818	1.26009e-14	520580	ebi-a-GCST90014023	|| id:ebi-a-GCST90014023	TRUE	reported	igd	2	TRUE	NA
rs17424046	T	C	T	C	-0.106573	0.387503	0.129	0.11307	FALSE	FALSE	FALSE	dRleYZ	100360088	0.145017	0.265894	outcome	TRUE	reported	textfile	8	101372316	0.023001	3.59998e-06	520580	ebi-a-GCST90014023	|| id:ebi-a-GCST90014023	TRUE	reported	igd	2	TRUE	NA
rs17623914	C	T	C	T	-0.134887	0.0925489	0.0997	0.070886	FALSE	FALSE	FALSE	dRleYZ	198701426	0.776258	0.325648	outcome	TRUE	reported	textfile	1	198670555	0.023381	7.97003e-09	520580	ebi-a-GCST90014023	|| id:ebi-a-GCST90014023	TRUE	reported	igd	2	TRUE	NA
rs1782648	A	G	A	G	0.074093	-0.0333789	0.383	0.424935	FALSE	FALSE	FALSE	dRleYZ	79301072	0.844852	0.17057	outcome	TRUE	reported	textfile	10	81060829	0.014514	3.31002e-07	520580	ebi-a-GCST90014023	|| id:ebi-a-GCST90014023	TRUE	reported	igd	2	TRUE	NA
rs182429	G	A	G	A	0.070923	0.307693	0.569	0.581822	FALSE	FALSE	FALSE	dRleYZ	159048542	0.0705261	0.170135	outcome	TRUE	reported	textfile	6	159469574	0.014155	5.44001e-07	520580	ebi-a-GCST90014023	|| id:ebi-a-GCST90014023	TRUE	reported	igd	2	TRUE	NA
rs1881146	T	A	T	A	-0.09517	0.185038	0.311	0.275562	FALSE	TRUE	FALSE	dRleYZ	12494668	0.326212	0.188474	outcome	TRUE	reported	textfile	2	12634794	0.017407	4.57004e-08	520580	ebi-a-GCST90014023	|| id:ebi-a-GCST90014023	TRUE	reported	igd	2	TRUE	NA
rs1893208	C	T	C	T	-0.083578	0.152243	0.267	0.286169	FALSE	FALSE	FALSE	dRleYZ	44301189	0.416935	0.187549	outcome	TRUE	reported	textfile	21	45721072	0.016152	2.29002e-07	520580	ebi-a-GCST90014023	|| id:ebi-a-GCST90014023	TRUE	reported	igd	2	TRUE	NA
rs1947178	G	A	G	A	-0.103267	0.119003	0.792	0.851354	FALSE	FALSE	FALSE	dRleYZ	58959618	0.614565	0.236321	outcome	TRUE	reported	textfile	8	59872177	0.017134	1.67001e-09	520580	ebi-a-GCST90014023	|| id:ebi-a-GCST90014023	TRUE	reported	igd	2	TRUE	NA
rs202535	A	C	A	C	-0.141437	-0.120696	0.828	0.786273	FALSE	FALSE	FALSE	dRleYZ	1686343	0.557577	0.20581	outcome	TRUE	reported	textfile	20	1666989	0.018453	1.79019e-14	520580	ebi-a-GCST90014023	|| id:ebi-a-GCST90014023	TRUE	reported	igd	2	TRUE	NA
rs2044970	G	A	G	A	-0.101879	-0.0420466	0.823	0.80593	FALSE	FALSE	FALSE	dRleYZ	121227632	0.84808	0.219485	outcome	TRUE	reported	textfile	4	122148787	0.020642	7.99006e-07	520580	ebi-a-GCST90014023	|| id:ebi-a-GCST90014023	TRUE	reported	igd	2	TRUE	NA
rs2111485	G	A	G	A	0.127631	-0.332147	0.604	0.582725	FALSE	FALSE	FALSE	dRleYZ	162254026	0.0530054	0.171663	outcome	TRUE	reported	textfile	2	163110536	0.014455	1.05003e-18	520580	ebi-a-GCST90014023	|| id:ebi-a-GCST90014023	TRUE	reported	igd	2	TRUE	NA
rs218265	C	T	C	T	-0.098952	-0.1214	0.156	0.16462	FALSE	FALSE	FALSE	dRleYZ	54542832	0.595393	0.228609	outcome	TRUE	reported	textfile	4	55408999	0.020767	1.88999e-06	520580	ebi-a-GCST90014023	|| id:ebi-a-GCST90014023	TRUE	reported	igd	2	TRUE	NA
rs2188962	T	C	T	C	0.07946	0.0667836	0.404	0.317563	FALSE	FALSE	FALSE	dRleYZ	132435113	0.711476	0.180558	outcome	TRUE	reported	textfile	5	131770805	0.014096	1.73002e-08	520580	ebi-a-GCST90014023	|| id:ebi-a-GCST90014023	TRUE	reported	igd	2	TRUE	NA
rs2290708	T	C	T	C	-0.073806	0.154871	0.265	0.236814	FALSE	FALSE	FALSE	dRleYZ	218387654	0.437733	0.199569	outcome	TRUE	reported	textfile	2	219252377	0.015926	3.57998e-06	520580	ebi-a-GCST90014023	|| id:ebi-a-GCST90014023	TRUE	reported	igd	2	TRUE	NA
rs229527	A	C	A	C	0.104077	0.0429163	0.416	0.394097	FALSE	FALSE	FALSE	dRleYZ	37185445	0.802881	0.171926	outcome	TRUE	reported	textfile	22	37581485	0.014138	1.82012e-13	520580	ebi-a-GCST90014023	|| id:ebi-a-GCST90014023	TRUE	reported	igd	2	TRUE	NA
rs231972	C	A	C	A	0.170939	-0.0326428	0.118	0.0905805	FALSE	FALSE	FALSE	dRleYZ	28527015	0.913166	0.299349	outcome	TRUE	reported	textfile	16	28538336	0.021081	5.12035e-16	520580	ebi-a-GCST90014023	|| id:ebi-a-GCST90014023	TRUE	reported	igd	2	TRUE	NA
rs238265	G	T	G	T	-0.090825	0.178834	0.695	0.677869	FALSE	FALSE	FALSE	dRleYZ	42356523	0.325078	0.181727	outcome	TRUE	reported	textfile	13	42930659	0.015158	2.07998e-09	520580	ebi-a-GCST90014023	|| id:ebi-a-GCST90014023	TRUE	reported	igd	2	TRUE	NA
rs246873	T	A	T	A	0.078131	-0.11122	0.297	0.278624	FALSE	TRUE	FALSE	dRleYZ	157173798	0.559186	0.190429	outcome	TRUE	reported	textfile	5	156600809	0.015731	6.81005e-07	520580	ebi-a-GCST90014023	|| id:ebi-a-GCST90014023	TRUE	reported	igd	2	TRUE	NA
rs2476601	G	A	G	A	-0.64304	-0.224134	0.886	0.852172	FALSE	FALSE	FALSE	dRleYZ	113834946	0.351945	0.240791	outcome	TRUE	reported	textfile	1	114377568	0.020896	1e-200	520580	ebi-a-GCST90014023	|| id:ebi-a-GCST90014023	TRUE	reported	igd	2	TRUE	NA
rs2493411	C	T	C	T	0.127063	0.376164	0.132	0.168173	FALSE	FALSE	FALSE	dRleYZ	119964163	0.100144	0.228788	outcome	TRUE	reported	textfile	1	120506786	0.022335	1.28e-08	520580	ebi-a-GCST90014023	|| id:ebi-a-GCST90014023	TRUE	reported	igd	2	TRUE	NA
rs2543537	T	C	T	C	-0.083441	0.156202	0.46	0.510249	FALSE	FALSE	FALSE	dRleYZ	37135077	0.355292	0.168982	outcome	TRUE	reported	textfile	22	37531117	0.014316	5.58998e-09	520580	ebi-a-GCST90014023	|| id:ebi-a-GCST90014023	TRUE	reported	igd	2	TRUE	NA
rs2596560	C	T	C	T	0.768102	-0.110733	0.247	0.240594	FALSE	FALSE	FALSE	dRleYZ	31387541	0.573155	0.19654	outcome	TRUE	reported	textfile	6	31355318	0.017872	1e-200	520580	ebi-a-GCST90014023	|| id:ebi-a-GCST90014023	TRUE	reported	igd	2	TRUE	NA
rs2608053	C	T	C	T	-0.072518	0.0773961	0.53	0.569309	FALSE	FALSE	FALSE	dRleYZ	128063586	0.65088	0.171026	outcome	TRUE	reported	textfile	8	129075832	0.01396	2.04998e-07	520580	ebi-a-GCST90014023	|| id:ebi-a-GCST90014023	TRUE	reported	igd	2	TRUE	NA
rs2611211	T	C	T	C	-0.143854	-0.20023	0.824	0.761364	FALSE	FALSE	FALSE	dRleYZ	165654287	0.314221	0.198956	outcome	TRUE	reported	textfile	4	166575439	0.018689	1.38995e-14	520580	ebi-a-GCST90014023	|| id:ebi-a-GCST90014023	TRUE	reported	igd	2	TRUE	NA
rs2649751	G	A	G	A	0.066122	0.188256	0.546	0.484261	FALSE	FALSE	FALSE	dRleYZ	39323705	0.267903	0.16992	outcome	TRUE	reported	textfile	3	39365196	0.014369	4.18996e-06	520580	ebi-a-GCST90014023	|| id:ebi-a-GCST90014023	TRUE	reported	igd	2	TRUE	NA
rs2793108	T	C	T	C	-0.065364	-0.095611	0.591	0.67752	FALSE	FALSE	FALSE	dRleYZ	31090176	0.595591	0.180142	outcome	TRUE	reported	textfile	10	31379105	0.014073	3.40997e-06	520580	ebi-a-GCST90014023	|| id:ebi-a-GCST90014023	TRUE	reported	igd	2	TRUE	NA
rs3024493	A	C	A	C	-0.163855	0.0825329	0.154	0.156178	FALSE	FALSE	FALSE	dRleYZ	206770623	0.724348	0.234033	outcome	TRUE	reported	textfile	1	206943968	0.019641	7.25939e-17	520580	ebi-a-GCST90014023	|| id:ebi-a-GCST90014023	TRUE	reported	igd	2	TRUE	NA
rs3087243	A	G	A	G	-0.19913	-0.179592	0.422	0.329711	FALSE	FALSE	FALSE	dRleYZ	203874196	0.316422	0.179262	outcome	TRUE	reported	textfile	2	204738919	0.014202	1.16011e-44	520580	ebi-a-GCST90014023	|| id:ebi-a-GCST90014023	TRUE	reported	igd	2	TRUE	NA
rs3098944	G	A	G	A	0.070469	-0.222558	0.566	0.563063	FALSE	FALSE	FALSE	dRleYZ	29598794	0.19278	0.170883	outcome	TRUE	reported	textfile	17	27925812	0.014856	2.1e-06	520580	ebi-a-GCST90014023	|| id:ebi-a-GCST90014023	TRUE	reported	igd	2	TRUE	NA
rs3181261	T	C	T	C	0.136292	-0.204261	0.0802	0.0826068	FALSE	FALSE	FALSE	dRleYZ	118341956	0.513388	0.312531	outcome	TRUE	reported	textfile	11	118212671	0.025444	8.48008e-08	520580	ebi-a-GCST90014023	|| id:ebi-a-GCST90014023	TRUE	reported	igd	2	TRUE	NA
rs3184504	C	T	C	T	-0.231498	-0.0105421	0.533	0.592521	FALSE	FALSE	FALSE	dRleYZ	111446804	0.951093	0.171878	outcome	TRUE	reported	textfile	12	111884608	0.014086	1.07994e-60	520580	ebi-a-GCST90014023	|| id:ebi-a-GCST90014023	TRUE	reported	igd	2	TRUE	NA
rs34536443	C	G	C	G	-0.385331	0.440505	0.0427	0.0302043	FALSE	TRUE	FALSE	dRleYZ	10352442	0.372562	0.494014	outcome	TRUE	reported	textfile	19	10463118	0.038519	1.46994e-23	520580	ebi-a-GCST90014023	|| id:ebi-a-GCST90014023	TRUE	reported	igd	2	TRUE	NA
rs34593439	A	G	A	G	-0.218071	0.381685	0.108	0.127297	FALSE	FALSE	FALSE	dRleYZ	78942615	0.136261	0.256189	outcome	TRUE	reported	textfile	15	79234957	0.024119	1.53993e-19	520580	ebi-a-GCST90014023	|| id:ebi-a-GCST90014023	TRUE	reported	igd	2	TRUE	NA
rs34908535	A	G	A	G	0.132917	-0.186804	0.0729	0.0705507	FALSE	FALSE	FALSE	dRleYZ	134130646	0.567695	0.326895	outcome	TRUE	reported	textfile	5	133466337	0.028293	2.63003e-06	520580	ebi-a-GCST90014023	|| id:ebi-a-GCST90014023	TRUE	reported	igd	2	TRUE	NA
rs34976781	G	A	G	A	-1.29047	-0.0354045	0.0881	0.113754	FALSE	FALSE	FALSE	dRleYZ	32620092	0.891871	0.260447	outcome	TRUE	reported	textfile	6	32587869	0.036679	1e-200	520580	ebi-a-GCST90014023	|| id:ebi-a-GCST90014023	TRUE	reported	igd	2	TRUE	NA
rs35327136	A	C	A	C	-0.119196	-0.0222532	0.156	0.0528019	FALSE	FALSE	FALSE	dRleYZ	45410208	0.951094	0.362827	outcome	TRUE	reported	textfile	17	43487574	0.018978	3.37e-10	520580	ebi-a-GCST90014023	|| id:ebi-a-GCST90014023	TRUE	reported	igd	2	TRUE	NA
rs35810604	T	C	T	C	0.145562	0.124397	0.0642	0.0734433	FALSE	FALSE	FALSE	dRleYZ	27012614	0.699629	0.322422	outcome	TRUE	reported	textfile	1	27339105	0.030478	1.78999e-06	520580	ebi-a-GCST90014023	|| id:ebi-a-GCST90014023	TRUE	reported	igd	2	TRUE	NA
rs36104352	C	A	C	A	-0.11563	0.35907	0.108	0.068071	FALSE	FALSE	FALSE	dRleYZ	23520091	0.281232	0.333226	outcome	TRUE	reported	textfile	8	23377604	0.024581	2.55e-06	520580	ebi-a-GCST90014023	|| id:ebi-a-GCST90014023	TRUE	reported	igd	2	TRUE	NA
rs3794652	G	C	G	C	0.078056	0.183035	0.258	0.306849	FALSE	TRUE	FALSE	dRleYZ	56905899	0.314063	0.18181	outcome	TRUE	reported	textfile	16	56939811	0.016955	4.15002e-06	520580	ebi-a-GCST90014023	|| id:ebi-a-GCST90014023	TRUE	reported	igd	2	TRUE	NA
rs3802214	C	T	C	T	-0.106609	0.145012	0.799	0.733577	FALSE	FALSE	FALSE	dRleYZ	140606084	0.452034	0.192828	outcome	TRUE	reported	textfile	8	141616183	0.01923	2.95999e-08	520580	ebi-a-GCST90014023	|| id:ebi-a-GCST90014023	TRUE	reported	igd	2	TRUE	NA
rs3830119	C	T	C	T	0.087049	0.308294	0.213	0.279786	FALSE	FALSE	FALSE	dRleYZ	39400092	0.102246	0.188667	outcome	TRUE	reported	textfile	22	39796097	0.017945	1.23001e-06	520580	ebi-a-GCST90014023	|| id:ebi-a-GCST90014023	TRUE	reported	igd	2	TRUE	NA
rs4073745	G	A	G	A	-0.083117	-0.306521	0.292	0.298459	FALSE	FALSE	FALSE	dRleYZ	177306340	0.0996667	0.186169	outcome	TRUE	reported	textfile	5	176733341	0.016066	2.30001e-07	520580	ebi-a-GCST90014023	|| id:ebi-a-GCST90014023	TRUE	reported	igd	2	TRUE	NA
rs41295159	G	C	G	C	-0.699552	2.81329	0.00895	0.00176743	FALSE	TRUE	FALSE	dRleYZ	6106572	0.150599	1.95718	outcome	TRUE	reported	textfile	10	6148535	0.090252	9.10961e-15	520580	ebi-a-GCST90014023	|| id:ebi-a-GCST90014023	TRUE	reported	igd	2	TRUE	NA
rs41453248	C	T	C	T	0.190315	0.0454334	0.0457	0.026216	FALSE	FALSE	FALSE	dRleYZ	47237371	0.93008	0.517793	outcome	TRUE	reported	textfile	20	45866115	0.035197	6.4e-08	520580	ebi-a-GCST90014023	|| id:ebi-a-GCST90014023	TRUE	reported	igd	2	TRUE	NA
rs4548024	C	T	C	T	-0.095737	0.179943	0.234	0.22254	FALSE	FALSE	FALSE	dRleYZ	137844607	0.377771	0.204014	outcome	TRUE	reported	textfile	6	138165744	0.016703	9.94993e-09	520580	ebi-a-GCST90014023	|| id:ebi-a-GCST90014023	TRUE	reported	igd	2	TRUE	NA
rs4794674	A	G	A	G	-0.075435	-0.15407	0.316	0.355101	FALSE	FALSE	FALSE	dRleYZ	48439117	0.38132	0.175986	outcome	TRUE	reported	textfile	17	46516479	0.015305	8.27009e-07	520580	ebi-a-GCST90014023	|| id:ebi-a-GCST90014023	TRUE	reported	igd	2	TRUE	NA
rs4820827	C	T	C	T	-0.129657	0.0761314	0.621	0.684426	FALSE	FALSE	FALSE	dRleYZ	30081600	0.676271	0.182326	outcome	TRUE	reported	textfile	22	30477589	0.014267	1.00995e-19	520580	ebi-a-GCST90014023	|| id:ebi-a-GCST90014023	TRUE	reported	igd	2	TRUE	NA
rs548591	G	A	G	A	0.073428	-0.132018	0.358	0.275482	FALSE	FALSE	FALSE	dRleYZ	88908108	0.486258	0.189608	outcome	TRUE	reported	textfile	16	88974516	0.015046	1.06001e-06	520580	ebi-a-GCST90014023	|| id:ebi-a-GCST90014023	TRUE	reported	igd	2	TRUE	NA
rs55728265	T	C	T	C	0.087677	0.23075	0.203	0.206198	FALSE	FALSE	FALSE	dRleYZ	38564760	0.270952	0.209606	outcome	TRUE	reported	textfile	15	38856961	0.017175	3.31002e-07	520580	ebi-a-GCST90014023	|| id:ebi-a-GCST90014023	TRUE	reported	igd	2	TRUE	NA
rs55893453	G	A	G	A	0.094653	0.0713461	0.202	0.160015	FALSE	FALSE	FALSE	dRleYZ	24916498	0.757134	0.23071	outcome	TRUE	reported	textfile	2	25139367	0.01732	4.62999e-08	520580	ebi-a-GCST90014023	|| id:ebi-a-GCST90014023	TRUE	reported	igd	2	TRUE	NA
rs559503	C	A	C	A	-0.087744	-0.0308877	0.219	0.211126	FALSE	FALSE	FALSE	dRleYZ	44919407	0.881809	0.207751	outcome	TRUE	reported	textfile	2	45146546	0.017986	1.06999e-06	520580	ebi-a-GCST90014023	|| id:ebi-a-GCST90014023	TRUE	reported	igd	2	TRUE	NA
rs55993634	G	C	G	C	0.219371	-0.187311	0.0849	0.0872716	FALSE	TRUE	FALSE	dRleYZ	75202865	0.532199	0.299865	outcome	TRUE	reported	textfile	16	75236763	0.024379	2.28981e-19	520580	ebi-a-GCST90014023	|| id:ebi-a-GCST90014023	TRUE	reported	igd	2	TRUE	NA
rs56152581	T	C	T	C	0.083137	0.102342	0.321	0.30944	FALSE	FALSE	FALSE	dRleYZ	16331385	0.574688	0.182376	outcome	TRUE	reported	textfile	19	16442196	0.016758	7.01003e-07	520580	ebi-a-GCST90014023	|| id:ebi-a-GCST90014023	TRUE	reported	igd	2	TRUE	NA
rs56994090	C	T	C	T	-0.134255	-0.0453088	0.431	0.49409	FALSE	FALSE	FALSE	dRleYZ	100840110	0.789133	0.169419	outcome	TRUE	reported	textfile	14	101306447	0.014594	3.59998e-20	520580	ebi-a-GCST90014023	|| id:ebi-a-GCST90014023	TRUE	reported	igd	2	TRUE	NA
rs57209021	T	C	T	C	0.100693	-0.476947	0.226	0.210472	FALSE	FALSE	FALSE	dRleYZ	68168777	0.0224585	0.208956	outcome	TRUE	reported	textfile	17	66164918	0.018297	3.73001e-08	520580	ebi-a-GCST90014023	|| id:ebi-a-GCST90014023	TRUE	reported	igd	2	TRUE	NA
rs574384	A	C	A	C	-0.133602	0.0470864	0.895	0.873087	FALSE	FALSE	FALSE	dRleYZ	35622060	0.853658	0.255276	outcome	TRUE	reported	textfile	1	36087661	0.023876	2.19999e-08	520580	ebi-a-GCST90014023	|| id:ebi-a-GCST90014023	TRUE	reported	igd	2	TRUE	NA
rs59844441	G	C	G	C	-0.091751	0.146306	0.787	0.683203	FALSE	TRUE	FALSE	dRleYZ	154471705	0.425598	0.183629	outcome	TRUE	reported	textfile	1	154444181	0.018638	8.54004e-07	520580	ebi-a-GCST90014023	|| id:ebi-a-GCST90014023	TRUE	reported	igd	2	TRUE	NA
rs59896527	T	C	T	C	0.077182	0.452173	0.394	0.33397	FALSE	FALSE	FALSE	dRleYZ	128588647	0.0021229	0.147169	outcome	TRUE	reported	textfile	10	130386911	0.015918	1.24e-06	520580	ebi-a-GCST90014023	|| id:ebi-a-GCST90014023	TRUE	reported	igd	2	TRUE	NA
rs601338	A	G	A	G	0.127096	-0.0238737	0.479	0.374542	FALSE	FALSE	FALSE	dRleYZ	48703417	0.89086	0.173987	outcome	TRUE	reported	textfile	19	49206674	0.014419	1.20005e-18	520580	ebi-a-GCST90014023	|| id:ebi-a-GCST90014023	TRUE	reported	igd	2	TRUE	NA
rs607703	T	C	T	C	0.092015	-0.0164927	0.484	0.527468	FALSE	FALSE	FALSE	dRleYZ	128734279	0.922598	0.169746	outcome	TRUE	reported	textfile	11	128604174	0.01428	1.17001e-10	520580	ebi-a-GCST90014023	|| id:ebi-a-GCST90014023	TRUE	reported	igd	2	TRUE	NA
rs61476910	G	T	G	T	0.079577	-0.0628164	0.338	0.401425	FALSE	FALSE	FALSE	dRleYZ	17888083	0.719616	0.17499	outcome	TRUE	reported	textfile	20	17868727	0.016547	1.51999e-06	520580	ebi-a-GCST90014023	|| id:ebi-a-GCST90014023	TRUE	reported	igd	2	TRUE	NA
rs61759532	T	C	T	C	0.118379	0.0247663	0.235	0.189071	FALSE	FALSE	FALSE	dRleYZ	7337072	0.908848	0.216315	outcome	TRUE	reported	textfile	17	7240391	0.018587	1.90999e-10	520580	ebi-a-GCST90014023	|| id:ebi-a-GCST90014023	TRUE	reported	igd	2	TRUE	NA
rs61839660	T	C	T	C	-0.357441	0.600441	0.0851	0.0408473	FALSE	FALSE	FALSE	dRleYZ	6052734	0.139018	0.405852	outcome	TRUE	reported	textfile	10	6094697	0.026	5.25049e-43	520580	ebi-a-GCST90014023	|| id:ebi-a-GCST90014023	TRUE	reported	igd	2	TRUE	NA
rs61951270	G	T	G	T	-0.336442	-0.358081	0.0123	0.0114984	FALSE	FALSE	FALSE	dRleYZ	71015691	0.662998	0.821705	outcome	TRUE	reported	textfile	13	71589823	0.07301	4.06004e-06	520580	ebi-a-GCST90014023	|| id:ebi-a-GCST90014023	TRUE	reported	igd	2	TRUE	NA
rs62284579	T	G	T	G	-0.075565	-0.173809	0.355	0.310587	FALSE	FALSE	FALSE	dRleYZ	142134598	0.347715	0.185094	outcome	TRUE	reported	textfile	3	141853440	0.016077	2.59998e-06	520580	ebi-a-GCST90014023	|| id:ebi-a-GCST90014023	TRUE	reported	igd	2	TRUE	NA
rs62407874	T	C	T	C	-0.390952	0.049767	0.0263	0.0414408	FALSE	FALSE	FALSE	dRleYZ	33360894	0.907467	0.42816	outcome	TRUE	reported	textfile	6	33328671	0.050272	7.44046e-15	520580	ebi-a-GCST90014023	|| id:ebi-a-GCST90014023	TRUE	reported	igd	2	TRUE	NA
rs6434435	A	G	A	G	-0.122856	0.170533	0.16	0.106468	FALSE	FALSE	FALSE	dRleYZ	191089138	0.527078	0.26963	outcome	TRUE	reported	textfile	2	191953864	0.019089	1.22999e-10	520580	ebi-a-GCST90014023	|| id:ebi-a-GCST90014023	TRUE	reported	igd	2	TRUE	NA
rs6582583	T	C	T	C	-0.095894	-0.116329	0.8	0.865065	FALSE	FALSE	FALSE	dRleYZ	46016809	0.636705	0.246297	outcome	TRUE	reported	textfile	12	46410592	0.018006	1.01e-07	520580	ebi-a-GCST90014023	|| id:ebi-a-GCST90014023	TRUE	reported	igd	2	TRUE	NA
rs6602699	T	C	T	C	-0.068634	-0.187188	0.39	0.387036	FALSE	FALSE	FALSE	dRleYZ	6442683	0.281504	0.173813	outcome	TRUE	reported	textfile	10	6484645	0.014314	1.63001e-06	520580	ebi-a-GCST90014023	|| id:ebi-a-GCST90014023	TRUE	reported	igd	2	TRUE	NA
rs663743	A	G	A	G	-0.099964	0.126314	0.349	0.37582	FALSE	FALSE	FALSE	dRleYZ	64340263	0.468757	0.174346	outcome	TRUE	reported	textfile	11	64107735	0.015092	3.50026e-11	520580	ebi-a-GCST90014023	|| id:ebi-a-GCST90014023	TRUE	reported	igd	2	TRUE	NA
rs67170588	A	T	A	T	0.080471	-0.0895206	0.293	0.280498	FALSE	TRUE	FALSE	dRleYZ	12067070	0.633409	0.1877	outcome	TRUE	reported	textfile	6	12067303	0.015779	3.40001e-07	520580	ebi-a-GCST90014023	|| id:ebi-a-GCST90014023	TRUE	reported	igd	2	TRUE	NA
rs689	T	A	T	A	0.712	0.211732	0.731	0.788967	FALSE	TRUE	FALSE	dRleYZ	2160994	0.306486	0.207048	outcome	TRUE	reported	textfile	11	2182224	0.018527	1e-200	520580	ebi-a-GCST90014023	|| id:ebi-a-GCST90014023	TRUE	reported	igd	2	TRUE	NA
rs6908626	T	G	T	G	0.202923	-0.0172355	0.166	0.115093	FALSE	FALSE	FALSE	dRleYZ	90296024	0.947822	0.263369	outcome	TRUE	reported	textfile	6	91005743	0.01852	6.14045e-28	520580	ebi-a-GCST90014023	|| id:ebi-a-GCST90014023	TRUE	reported	igd	2	TRUE	NA
rs6944602	A	G	A	G	-0.091562	-0.186151	0.183	0.149675	FALSE	FALSE	FALSE	dRleYZ	50406053	0.430528	0.236146	outcome	TRUE	reported	textfile	7	50473751	0.018007	3.68002e-07	520580	ebi-a-GCST90014023	|| id:ebi-a-GCST90014023	TRUE	reported	igd	2	TRUE	NA
rs7068821	T	G	T	G	-0.165103	-0.382504	0.251	0.229877	FALSE	FALSE	FALSE	dRleYZ	88291278	0.0547432	0.199126	outcome	TRUE	reported	textfile	10	90051035	0.016333	5.06991e-24	520580	ebi-a-GCST90014023	|| id:ebi-a-GCST90014023	TRUE	reported	igd	2	TRUE	NA
rs706911	G	A	G	A	-0.141269	-0.51282	0.0742	0.0540998	FALSE	FALSE	FALSE	dRleYZ	111728849	0.159569	0.364601	outcome	TRUE	reported	textfile	6	112050052	0.027414	2.56e-07	520580	ebi-a-GCST90014023	|| id:ebi-a-GCST90014023	TRUE	reported	igd	2	TRUE	NA
rs7130222	G	T	G	T	-0.091985	-0.0439744	0.308	0.261917	FALSE	FALSE	FALSE	dRleYZ	2069226	0.818841	0.191998	outcome	TRUE	reported	textfile	11	2090456	0.016179	1.29999e-08	520580	ebi-a-GCST90014023	|| id:ebi-a-GCST90014023	TRUE	reported	igd	2	TRUE	NA
rs71624119	A	G	A	G	-0.084277	-0.0445364	0.224	0.168116	FALSE	FALSE	FALSE	dRleYZ	56144903	0.843333	0.22535	outcome	TRUE	reported	textfile	5	55440730	0.016864	5.81005e-07	520580	ebi-a-GCST90014023	|| id:ebi-a-GCST90014023	TRUE	reported	igd	2	TRUE	NA
rs722988	C	T	C	T	0.082649	-0.228398	0.353	0.30687	FALSE	FALSE	FALSE	dRleYZ	33137219	0.212019	0.183006	outcome	TRUE	reported	textfile	10	33426147	0.014412	9.78003e-09	520580	ebi-a-GCST90014023	|| id:ebi-a-GCST90014023	TRUE	reported	igd	2	TRUE	NA
rs7237497	C	T	C	T	-0.220466	0.12068	0.839	0.858651	FALSE	FALSE	FALSE	dRleYZ	12777326	0.617991	0.24199	outcome	TRUE	reported	textfile	18	12777325	0.018635	2.71019e-32	520580	ebi-a-GCST90014023	|| id:ebi-a-GCST90014023	TRUE	reported	igd	2	TRUE	NA
rs725351	T	C	T	C	0.074229	-0.211301	0.347	0.373867	FALSE	FALSE	FALSE	dRleYZ	90409202	0.229437	0.175819	outcome	TRUE	reported	textfile	6	91118921	0.014955	6.92995e-07	520580	ebi-a-GCST90014023	|| id:ebi-a-GCST90014023	TRUE	reported	igd	2	TRUE	NA
rs72789002	A	C	A	C	0.217968	0.133895	0.0311	0.0385973	FALSE	FALSE	FALSE	dRleYZ	63988299	0.763041	0.44411	outcome	TRUE	reported	textfile	16	64022203	0.046299	2.5e-06	520580	ebi-a-GCST90014023	|| id:ebi-a-GCST90014023	TRUE	reported	igd	2	TRUE	NA
rs736374	A	G	A	G	0.069855	0.0488343	0.36	0.349919	FALSE	FALSE	FALSE	dRleYZ	35245397	0.783128	0.177422	outcome	TRUE	reported	textfile	11	35266944	0.014615	1.75999e-06	520580	ebi-a-GCST90014023	|| id:ebi-a-GCST90014023	TRUE	reported	igd	2	TRUE	NA
rs74480102	A	G	A	G	-0.199561	-0.303511	0.0381	0.0205594	FALSE	FALSE	FALSE	dRleYZ	7839283	0.612207	0.598728	outcome	TRUE	reported	textfile	17	7742601	0.041424	1.45001e-06	520580	ebi-a-GCST90014023	|| id:ebi-a-GCST90014023	TRUE	reported	igd	2	TRUE	NA
rs7668577	C	A	C	A	0.093652	0.201358	0.312	0.310493	FALSE	FALSE	FALSE	dRleYZ	26121697	0.271015	0.182931	outcome	TRUE	reported	textfile	4	26123319	0.015203	7.26006e-10	520580	ebi-a-GCST90014023	|| id:ebi-a-GCST90014023	TRUE	reported	igd	2	TRUE	NA
rs7684253	T	C	T	C	0.077006	-0.103708	0.548	0.535064	FALSE	FALSE	FALSE	dRleYZ	56861145	0.542188	0.17015	outcome	TRUE	reported	textfile	4	57727311	0.015425	5.96994e-07	520580	ebi-a-GCST90014023	|| id:ebi-a-GCST90014023	TRUE	reported	igd	2	TRUE	NA
rs7688335	A	G	A	G	0.077495	0.0152865	0.381	0.452506	FALSE	FALSE	FALSE	dRleYZ	153465165	0.928637	0.170684	outcome	TRUE	reported	textfile	4	154386317	0.015849	1.01e-06	520580	ebi-a-GCST90014023	|| id:ebi-a-GCST90014023	TRUE	reported	igd	2	TRUE	NA
rs77146844	G	C	G	C	-0.217161	0.150755	0.0373	0.048342	FALSE	TRUE	FALSE	dRleYZ	59919649	0.698379	0.389037	outcome	TRUE	reported	textfile	2	60146784	0.040692	9.47e-08	520580	ebi-a-GCST90014023	|| id:ebi-a-GCST90014023	TRUE	reported	igd	2	TRUE	NA
rs7776597	G	A	G	A	0.244413	-0.822258	0.959	0.975114	FALSE	FALSE	FALSE	dRleYZ	50947885	0.110703	0.515509	outcome	TRUE	reported	textfile	7	51015582	0.036372	1.82012e-11	520580	ebi-a-GCST90014023	|| id:ebi-a-GCST90014023	TRUE	reported	igd	2	TRUE	NA
rs7795896	T	C	T	C	-0.135435	-0.301175	0.692	0.650003	FALSE	FALSE	FALSE	dRleYZ	117446559	0.08831	0.176706	outcome	TRUE	reported	textfile	7	117086613	0.016416	1.58016e-16	520580	ebi-a-GCST90014023	|| id:ebi-a-GCST90014023	TRUE	reported	igd	2	TRUE	NA
rs78325861	G	C	G	C	-0.282082	0.038326	0.039	0.0338984	FALSE	TRUE	FALSE	dRleYZ	70618733	0.934199	0.464202	outcome	TRUE	reported	textfile	10	72378489	0.042195	2.30994e-11	520580	ebi-a-GCST90014023	|| id:ebi-a-GCST90014023	TRUE	reported	igd	2	TRUE	NA
rs78526882	C	T	C	T	0.154125	-0.295093	0.0606	0.0514978	FALSE	FALSE	FALSE	dRleYZ	29948917	0.438356	0.380778	outcome	TRUE	reported	textfile	9	29948915	0.033543	4.33002e-06	520580	ebi-a-GCST90014023	|| id:ebi-a-GCST90014023	TRUE	reported	igd	2	TRUE	NA
rs78885459	C	A	C	A	-0.118347	-0.239504	0.104	0.104143	FALSE	FALSE	FALSE	dRleYZ	109117935	0.393607	0.280747	outcome	TRUE	reported	textfile	6	109439138	0.024429	1.26999e-06	520580	ebi-a-GCST90014023	|| id:ebi-a-GCST90014023	TRUE	reported	igd	2	TRUE	NA
rs79318397	A	C	A	C	0.258722	-1.00337	0.0205	0.00584391	FALSE	FALSE	FALSE	dRleYZ	133000181	0.345466	1.06354	outcome	TRUE	reported	textfile	9	135875568	0.052173	7.09006e-07	520580	ebi-a-GCST90014023	|| id:ebi-a-GCST90014023	TRUE	reported	igd	2	TRUE	NA
rs8046043	C	G	C	G	-0.084587	0.391389	0.392	0.314347	FALSE	TRUE	FALSE	dRleYZ	80250127	0.0104879	0.152927	outcome	TRUE	reported	textfile	16	80284024	0.015175	2.49e-08	520580	ebi-a-GCST90014023	|| id:ebi-a-GCST90014023	TRUE	reported	igd	2	TRUE	NA
rs844289	A	C	A	C	0.081338	0.226673	0.35	0.397844	FALSE	FALSE	FALSE	dRleYZ	49081322	0.19152	0.173549	outcome	TRUE	reported	textfile	18	46607692	0.016066	4.13e-07	520580	ebi-a-GCST90014023	|| id:ebi-a-GCST90014023	TRUE	reported	igd	2	TRUE	NA
rs855330	C	T	C	T	0.111208	0.109723	0.259	0.357568	FALSE	FALSE	FALSE	dRleYZ	63648218	0.536248	0.177403	outcome	TRUE	reported	textfile	1	64113889	0.016916	4.8899e-11	520580	ebi-a-GCST90014023	|| id:ebi-a-GCST90014023	TRUE	reported	igd	2	TRUE	NA
rs9268145	G	T	G	T	0.778266	0.322883	0.224	0.180584	FALSE	FALSE	FALSE	dRleYZ	32289507	0.14071	0.219178	outcome	TRUE	reported	textfile	6	32257284	0.017211	1e-200	520580	ebi-a-GCST90014023	|| id:ebi-a-GCST90014023	TRUE	reported	igd	2	TRUE	NA
rs9277196	G	A	G	A	0.25051	-0.168261	0.526	0.530754	FALSE	FALSE	FALSE	dRleYZ	33056169	0.327075	0.171691	outcome	TRUE	reported	textfile	6	33023946	0.01487	1.10994e-63	520580	ebi-a-GCST90014023	|| id:ebi-a-GCST90014023	TRUE	reported	igd	2	TRUE	NA
rs9376293	T	C	T	C	0.066464	0.17239	0.606	0.627682	FALSE	FALSE	FALSE	dRleYZ	137678149	0.319141	0.173044	outcome	TRUE	reported	textfile	6	137999286	0.014305	3.38003e-06	520580	ebi-a-GCST90014023	|| id:ebi-a-GCST90014023	TRUE	reported	igd	2	TRUE	NA
rs9378200	C	T	C	T	-0.757556	-0.499075	0.0569	0.0412333	FALSE	FALSE	FALSE	dRleYZ	31605150	0.244336	0.428678	outcome	TRUE	reported	textfile	6	31572927	0.035809	2.45019e-99	520580	ebi-a-GCST90014023	|| id:ebi-a-GCST90014023	TRUE	reported	igd	2	TRUE	NA
rs9405031	G	A	G	A	-0.146736	0.246179	0.115	0.165712	FALSE	FALSE	FALSE	dRleYZ	31348547	0.284031	0.229793	outcome	TRUE	reported	textfile	6	31316324	0.022887	1.43999e-10	520580	ebi-a-GCST90014023	|| id:ebi-a-GCST90014023	TRUE	reported	igd	2	TRUE	NA
rs9517712	C	T	C	T	-0.102063	-0.178167	0.741	0.717284	FALSE	FALSE	FALSE	dRleYZ	99427579	0.344843	0.188608	outcome	TRUE	reported	textfile	13	100079833	0.015805	1.06001e-10	520580	ebi-a-GCST90014023	|| id:ebi-a-GCST90014023	TRUE	reported	igd	2	TRUE	NA
rs9542727	A	C	A	C	0.317267	0.534732	0.125	0.0313755	FALSE	FALSE	FALSE	dRleYZ	71651680	0.306692	0.523125	outcome	TRUE	reported	textfile	13	72225812	0.065712	1.38e-06	520580	ebi-a-GCST90014023	|| id:ebi-a-GCST90014023	TRUE	reported	igd	2	TRUE	NA
rs9866625	A	C	A	C	-0.070668	-0.0879765	0.451	0.476822	FALSE	FALSE	FALSE	dRleYZ	27717847	0.604601	0.169906	outcome	TRUE	reported	textfile	3	27759338	0.015067	2.72998e-06	520580	ebi-a-GCST90014023	|| id:ebi-a-GCST90014023	TRUE	reported	igd	2	TRUE	NA
rs9897747	G	A	G	A	-0.102632	0.111445	0.179	0.182005	FALSE	FALSE	FALSE	dRleYZ	4395631	0.610191	0.218605	outcome	TRUE	reported	textfile	17	4298926	0.019239	9.5801e-08	520580	ebi-a-GCST90014023	|| id:ebi-a-GCST90014023	TRUE	reported	igd	2	TRUE	NA

## Sheet: GWAS ID
Exposure	GWAS ID
T1DM	ebi-a-GCST90014023
Phenotype	GWAS ID
monocyte	ebi-a-GCST90002340
lymphocyte	ebi-a-GCST90002316
neutrophil	ebi-a-GCST90002351
BMI	ebi-a-GCST90025994
Hb1ac	ebi-a-GCST90002351
CD8+ T cell AC	ebi-a-GCST90001592
CD4+CD8dim T cell AC	ebi-a-GCST90001609
NKT AC	ebi-a-GCST90001621
CD4 Treg AC	ebi-a-GCST90001513
B cell AC	ebi-a-GCST90001642
Outcome
phenotype	database	Ancestry	Sample size
candidiasis	finngen	European	4306 cases and 403213 controls
Pneumocystosis	finngen	European	378 cases and 411476 controls
Aspergillosis	finngen	European	211 cases and 403213 controls
Other mycoses, not elsewhere classified/unspecified	finngen	European	70 cases and 403213 controls
